# Supplementary material for: An Inversion Disrupting FAM134B Is Associated with Sensory Neuropathy in the Border Collie Dog Breed
Source: G3 (Bethesda). 2016 Aug 15;6(9):2687–92. doi: 10.1534/g3.116.027896 (PMC5015927; doi:10.1534/g3.116.027896)
Supplement: Supplemental Material [file supp_g3.116.027896_FileS3.zip]

Archive with 2 entries (1 files):
- S3 File/
- S3 File/BC_SN_MIND01_GENO005_3CASES_170CONTROLS_Part1.ped
