# Supplementary material for: An Inversion Disrupting FAM134B Is Associated with Sensory Neuropathy in the Border Collie Dog Breed
Source: G3 (Bethesda). 2016 Aug 15;6(9):2687–92. doi: 10.1534/g3.116.027896 (PMC5015927; doi:10.1534/g3.116.027896)
Supplement: Supplemental Material [file supp_g3.116.027896_FileS3.zip › S3 File/BC_SN_MIND01_GENO005_3CASES_170CONTROLS_Part1.ped]

123 22213 0 0 0 1 C C C C G G G G G G A A A A A G G G C C A A A A G A T T G G G A C C A A A A G G A G G G C C G G A G A A T A G A G A G A A C A C G A A A G G G G G G A A C C A A G G G G A A G G A A C C G G G G C C A A A G A A G G A A A A A A G G A A A A A A G G A A A A A G A A G G G G A A G G G G G G G G A A C C A G G G A A G G G G C C A A C A A A G G C C T T A A G G A A A T G G G G A A A A G A A A G G C C A A A G G G C C A A G G C C A A G G A A A G G G A A A A A G A A A A A A A A G G C C T T A A A A A A A G A G A G G G T A A A G G A T A G G G A T A A A C A A A G G G A A A A A G A A G G G G G G G G A A G G G G G G A G A A A G C C A G A A A A G G A A A G A C G A G A T T C C A A A G G G A T G G G G A A A G A G A G G G G A C C A A A A A G A A G G G G G G C C A G A A A C G G C C A G A G G G C C G G G G A A G G G G A G G G G G A A A A G G G G G G A A A A G G G G C C G G A A C C C C G G C C G G C A A A G G G G G G G G A A G G G G G G G G C C C C A C G G T T C C A T G C G G A G A A G G C C A T A A G G A T A G T A G A A G A G C A C A G A G A G A A G G C G A G G A G G A G A G A A A A A C C A A G G G G A G G A G G G G A A G G A A G G G G G G A A A A G G C C A A G G A A A A G G A A T T A A G G G G A A A A A A G G G G C C G G G G G G G G A A T T G G C C G G A A A A G G T T A A G G A A A A G G G G A A G G C C G A C A G A A G A C A A C C G G G G G G G G A A G G G G G G A G G A C C A G G G G G A A G G G A A A C C A G G A A G G G C A A A A A G G G G T A G A G G G G A G G G G A C A A A G A A G A C A A G C A G A C G A A G G G C C A A G G A A A A A A A A A A G G G G G G G G G G A A G G A A G G G G G G A A A G G A G G G G G A A A A A G G A C A C A A G G A A A A A A A A A A G C A C A A A A A A A A G G G G G G G A A G T T G G G G G G A G G G A G A C A G G A C A A G A G G A A G A G A A A A G A G G A C G A A G G G A A A A C C G G G G T A G G A A G G A A A A A G A A A A A A G G A A A A G G A G G G A A C A A A A A G G A A A A G G G G G G A A G G A A C A C C A A G G A G C C G G A A A G C C G A A C G A C C C C A A A A A C G C A A C A G G A A A G A C A G G A A A A A G G G G A A G G G G G G G G A A G G G G A G A A A G A G A A A A A A A A G G C C A A G A G G G G A A G A A T C C G G A C G A G A A A A A A G A A A A G G G G A G A A G G G G G G G G A A G G G G T T G G A A G G G G G G A A G G G G A A G G A G C C C C G G A A A A A A C C A A G G A A A A A A A A G G A A C C G G G A G A G A A C A G A A C A G A G A G A A A G G A G G G A A A A G G G G G G G G A A G A A C G G G A G A A A C A G G G G G A G A G A G G G A G G A A A G G A G G G G A A A A A C A A G A C C A A A A G G C C G G A G C A A G G A G A A C T A A G G G A A G G A G G G G G A A A G T T G A G G C C G G G G G G G A A G G A G G G G G A A G C C A A C G A A G G G G A A A A C C A C G A A C A G A T T T G G A A G G C C A A G A G G A A A G C A C C A G G A A A G A C C G A A G G A A G A T G G G A A A G G T T G A G A A A A A G G A A G G G A A C G G A A C C A A A A A A G G A A A A G A C C A C A A G A A A A A A A A A A A A A G G G G T T G G C C G G G G C C A A A A C A A G A A G A G G C A A C G G A A A A A A G G C C A A A A C A A A G G G G A A A A A A G G G G G G C C A A C C C C G G G A G A A G A A A A A T A G A G A G G A A A G G G A A G G A G G G G G G G G G G C C G G G G G G G G A A A A G A A A G G G G A A A A A A A A G G G G A G G A G A A A C A G G A A A A G A G G A A G G G G C G A T G A G G G G G G G G A A G G A A A A C A G G G G A A G G G G G G G G G A G G G G A G A A G A A G A A A C C A A A G G C C G G T T A G A G G A G G A A T T T T T T G G A G G G A G G A G G C C G G A A A G G G G G G G G G A C G G A A A A G G C C A A T T G A G G A A G G A A A A G G G A A A C C G G G A A G A A G G C C A G G A G G A G A G A T A G G G C C A A G A G A A G A G A G A C A C A G G A A A A A G G G G G G C A G G A A G G C C A A G A G G A A G G A A A G G G A G G G G G G G A A A A A A G G A A G G G G G G A A A A G G G G G G G G G G A A G G A A A A A A C C G G A A A A G G A A G G A A A A A A G G G G G G A A C C A A A A A A A A G G G G G G G G A A A A A A A A G G A A A A A A C C G G G G G G G G G G G G A A A A G G G G A A A A C C A A G G A A A A A A G G G G A A A A G G G G A A G G G G A A A A G G G G A A A A A A A A G G G G G G A A A A A A G G G G A A A A G G G G A A G G T T A A A A G G A A A A A A G G A A G G G G C C G G G G C C A A A A A A A A A A G G A A A A G G G G A A G G G G G G A A G G G G A A A A A A G G A A A A A A G G A A A A G G G G A A A A A A A A A A C C G G G G C C G G T T A A A A A A G G A A G G A A C C T T G G A A A A C C A A A A A A A A A A G G C C A A G G C C G G G G C C C C A A G G A A A A G G A A A A G G G G G G A A A A G G A A A A A A A A G G C C A A G G G G A A C C A A G G A A G G G G G G G G G G G G A A C C G G G G T T G G A A G G G G A A G G G G G G G G G G G G A A G G A A A A G G A A C C G G C C C C A A G G A A C C G G G G G G A A A A G G A A G G A A G G C C G G G G A A A A G G A A G G G G G G G G A A A A G G G G A A G G A A A A A A A A T T G G C C A A A A G G A A A A A A C C A A A A A A A A C C G G G G G G A A C C C C G G G G A A G G A A C C A A A A G G G G A A G G C C A A A A A A A A G G A A A A G G G G G G G G A A A A G G A A G G A A G G A A A A A A G G G G A A C C G G A A G G A A G G G G G G G G G G G G G G A A G G A A G G G G A A A A A A C C C C A A G G A A C C G G A A G G C C A A C C A A G G A A G G G G G G A A A A A A C C A A C C A A G G G G G G G G G G A A G G G G G G A A G G G G G G G G G G G G A A G G A A A A G G G G G G A A A A A A A A A A A A A A A A A A G G G G A A G G A A G G C C G G A A G G G G T T T T G G G G G G A A A A C C C C A A A A G G A A A A A A G G G G G G G G A A G G G G G G G G G G G G A A G G G G G G C C G G A A G G C C G G A A A A G G G G A A G G A A G G G G G G A A T T G G G G A A A A G G G G C C A A G G G G G G G G G G G G G G A A A A G G G G G G A A A A A A G G G G G G G G A A A G G G G G G G A A G G A A A G G G G A A A G G A A G G A A A A G G A A A G G G G G G G G A G A G G A A A G G G A A G G A G A A A A A G G G G G C A A G G G T T G G C C G A G A C C C A G G G G G G G G G G A G A G G A A A A G G A A G G A G G A A A A T T C C G G G G G G A A A A A A A A A A G G A A A A A G G G A A G G G G A C G A A C G A G G G A A A G G G G G G C C A A G G A A A A C A A G G G G A G A A G G G A A G G A G G A G A G G A G G G A A G A A G G G C A A G G A A G A A G G G G A G G A G G G G G A A C C C A A A A A A C A A T G G A A A A A A A A T T A A G G A G A A C C A A G G A A G G G G A G A A G G G A G A G A A G G G G G G G G G G G A A A A G A A C G C G A G G A A G G C C G G G G C A A A A A G C G A G A G G G G A G A A G G A A G G G G G G G A G A A A G A G A C A A A A A A A G G C C A G G G A A G G T A A A A A C C A A A A G G A G G G G G T A C C A G G G A G G A G G C C A A C C A G G G G G A A G A C C A A G G A A A A G G G G A A G G A A G G G G G G A A G A G A A C A G G A A G A A A C G C A G A G A G A G C C A A C C A C A G G A G G G A C C G G A A G G C C G G A A A A G A A A A G G G G G G G G G A A C C A A G G A A G G A A G G A A A A A A A A T T C A G G A A C C G G G A A G A A G G A A G G A A A G A A G A G A G A A G A G A G A G A G C A A A G G A A G G G G C C A A A A A A G G A G A A G G G G G G A A G G G G A A A A A A A A A A A G A G G G G G A A G G A G G C A G A G G G A A C C C C G G A A G G G G G G G G A A G G G G C C C C A A G G A A C C G G G G C C G A A G G A A A T T A A A A C C A A A A G G G G A A G G A G G A A A A T A G G A A T A A G G G G G A T T G G A A G A A C G G G G A G G A A A G G G A A A T T G G C C G C T A A G A G A A C C C A G A A A A G G G G G A A A A G G G G C C A A C C C C A A A A C A A A A G C C A A A G A G G G A T G G G G A A A A G G C C A A A G G G A A A A G G G G A A G G G G G G G G G G A G G G A G G A G G A A A A A G C C T T A C A A A A G G A A A A G G G G C C A A A A C C A G A A A A G A A C A G A G G G G G G G G G G G G G G G G G A A A A C C A A G A G G A A A A G A T A A C A A C C A A A A A A G A G A A G G A A A G C G G G A C C A A A T A G A G A G A G A A A G G G G G C C A A A A G A A A A A A A G A A G A A A A A A G G G A A G G A G G G G G G A C G A G A C C G A C C G G A A A A G G G G C A G A A G G G G G G G C C A A A A G A A G G A A A G G A A A A A A G G C G C G G G G A A A A A G G G G G G A C A A G G G G A A G G A A A A A A G G T T A A G G G G G A G G A A G A A A T T A A A A A A A A C C A A A A A A G A G A A G A C A T G G A A A G G A T A G G A G G A C C C C G G G G A A G G A A C A G A A A A A A A C A G G A A A A G G G G C C A A G G A A G G A A A A A A C C G G A A G G C A G G A A G A G G C C A G G G C C G G C C C C C C C C C C C C A A G G A A G G G G G G A A A A G G A G G G A A A A G G C C C C C C G G A A G G G G G G A A G G G G A A A A G G G G G G G G G G A A T T A A A A G G A A G G G G G G A A A A C C G G C C A A A A G G G G G G G G A G C C T T C A G G G G G A G G G G G A G G G G A C G G A A G G G G G A C A G G A C A A G G G A A C A A A A G G C C G G G G G G G G A A G G G G A A A A A A G G G G A A A A C C G G A A A A G G C C C C C C G G C C A A A A G G A A A A A A A A G G A A C C A A A A C C G G A A G G G G A A C C G G A A G G A A G G A A A A G G A A G G G G G G A A A A A A G G A A G G A A A A A A G G G G G G G G G G G G G G G G A A A A G G A A A A A A A A G G A A C C G G A A T T A A G G A A G G A A A A G G A C A A G G A G A G A G A G G A G G A A C C G G A A G G A A A A A A G G A A G G G G G G G G A A A A G G G G A A A A T T C C G G A A A A A A C C A A G G G A G G G G G A G A A G G A T T C C A A G G A G G A G G G G G G A A G G A A A A A A A A G G A A A A G G A A G G G G A A G G G A A A G A C A A A A A G A A A G G G A G A G A A A A G G A G A C C G A G G A A C A G G G G G A A G A G A A G A G G A A A C C A G G G A A A G G G A A A A A A A G A A A A G G A A A G G A G T A G A G G C C A G G G A G G G G G A A A A A A C C G A A A G G A G G G G G G G G A A G G G G A A A A A A T A A G G T T A C A G G A A A A A C G G A G G G A G G C C A A A A G G G G G G A A A A A A G A G A G A A C G A A G C A A A G G A G A A A G A G A A A A G G G A C C A G G A A A G G A A C C G G A A G G A A G G G G G G G G G G C C C C C C A A G G C C A A G G A A C C G G A A A A A A G G A A A A G G G G G G G G A A A A G G G G G G G G G G C C G G G G A A G G A A A A A A A A G G A A G G G G G G T T A A G G A A C C A A A A G G G G A A A A G G G G G G G G G G G G G G C C G G G G A A G G A A A G G G G A G A A A A A A A G G G G G A G G C C A A G G A A A A G G C C A A G G A A G G G G A A A A C C G G A G G G G G A A A A G A C C A G A G A A A A G G A A G G G G A A C C A A G G A A G G G G G G G G A G G A G A G G G G G G G A A A A A A A G G A A G G A G G G A A A A G G G G G G A A A A C C G G A A C C A A A A A A A A A A A A A A G G A A G G C C C C A A A G T T A G A A T T G A G G G G C A C C G G A G A G A A A G G G A A G G C C C C A A G G G G A G G G A G G G G G G G G G C C A A A A A A A A G G A G C C A C G A G G A A G G G G A A G G A A A A T T A G A G A A A A A A A A G G A A G G G G A A G G A A A A A A G G G G G G G G A A A A G G G A A A C C A G G G A A G A G G G G A C A A G G A T A A A A G G G G G G A A A C G G G A G G C C G A C A A G 0 0 A A C C A A C C A A T T A A A A G G A A G G G G G G G G G G G G A A G G G G A A G G G G G G G G A A G G G G G G G G A A A A G G A A A A G G G G G G G G A A A A G G G A A A G G A A A A A A A A G G A A A C G G G A A A A G G G A A A G A A G G T T A A A A G G A A A A A A A A A A A A G G G G A A A G A G A G G A G G G G G A C C A A G A A A G G A G A G G A A G G G A G T T A A G A T T G A A G A G A G C C G G G G C C A A G G G G C C A A G G G G A A G G A A T T G G G G G G G G G G A A T A C C A A A A G G A G G G G G T T G A A G G G A A G G A A G G A A G A A A C C A A G G G G A A A A A A C C A A A A G G A A G G A A A A G G A A G G A A G G A A A A G A A G G A C A A G G G A G C C A A G G G G G A G G A G G G A G A G G A A G G G A A A A T T A A A A A G A A A A A G A A A A G A G G A A G G A A A A A A G G A A G G A A G G A G A C A A C C T T G G A G G A A G C C C A A G A G G A A A A A A A G G G G G G A A G G G G G A A A G G G A A C A G A A G G G A G G G A A A G G G G G A A G G A G G G G G G A G G A A T T T G G G G G G G G A A G G G G A A A A G G A A A A G G G G A A A A A A G G G G G G G G A A G G A A C C A A A A G G G G A A G G G G C C A A G G A A A A T T A A C C G G A A A A A A A A G G C C G G A A G G G G A A A A G G A A G A A A A A A A G G A A A A C C A A A G A A A G A A A G A A C A A A G G A A G G G G A A C C A A C C A A G G G G A A C C C C G G A G G A A C A A C C G G G A G A G G A G C C G G T T C C C C G G G A C C G G C A A A G G G A A A G G C C C C A A G G A A T T A A A A A C A A C C G G G G G G A A G G A A A A G G A A C C C C G A A G A C A G A C G A A G G C G A A G A A A A G G G G A A A G C C A A G G A A A A A A G G A A A A A A G G G G A A C C A A A A G G C C G G A G T T A A A G G A A A A G G A A A A G A A G G T A A C A A A A A A A A G A G G A C A A A A A A A A G G A A A G A A A A A A G G A A G G A A G G A A A A G G A A G G G G T A A A G A A A C C C G A G C A G A G A A G G G A A G G G G A T A G G G G G C G C C A A A A T A A A A A C C G G A G C C G G A A G G A A C A A G G G A G A G A G C C G G G A A G T T C C G A C A A A G A A G A A C C G C A A G G A G A G G G G G G A A A A G A G G G C C A G C A C G G C C C G G G A G A G G A G A A A A G A G G G G G G G A G G G G G G G A A C A A A G A A G A T T C C A G A A A G G G C C A A A A G A G G C A C G A C A A A G G G A A A G C A G G G A G G A A G G A A G G A A A A C C G G G G A A G G G G G G A A G G A A G G A A G G A A G G A A G G A A C C G G C C G G A C A G A G C C A A G G A G A G A A G G A C G A G G G G A A G G G G A G G C C C A C A A G A G C C A A G A A A G A G A A G G A A C C G G A A A G A A G A G G C C A A G G A A G G A G A A A A A C G A T A A C A A A C G A A A A A A G G A G G A A C C A G G A A G G G A A G G G G G G G G G A G G A A G G G G A G A G G A G A G A A A G A G G A G G G A G A G A G A A A G G G A A A C A G G G A C G G A A G A G G G A G G A G A G C C A A T T A C G A G A A G A G C A A T A G A G G A G G C C A A A A A G T T G G A G G G G G A A G G C C C C A A G G A A G G G G A A A A A A T T G G C C A A G G A A A A G G A A G G C C A A A G G A A G A G G G G G G G A A A A C C G G C C G G G G A A G G C A A A G A G G A A A A G G A A A A G G A G G G G G G A G A A G G A A A T T G G C C A A A A A A G G A A A A G A A G A A C C A G A A C C A G G A A G G A A G A A G G G A G G A G G G A A C C A G A A G G G G G A A C A C C C G G A A A A G A A C A A G G G G A A G C A A G A G G A A C C G G A A G G C C G G A C A G G G G G A C A G A G A G G G G G A A G G A A G G A A G G G G T T G G A G G G G G G G G G G G A A A A C C A A G A A A A A G A G G A A G G C C A A A G A G A G G A G G A A G G A A G A G A G A T A G A G A C C G G A A A G G G A A G G G G A A A G A G G G A G C A A C A T G A A T A G A C A G A G 0 0 C C A A A G A G A G A G G G G G G G A G A G A G G G A G A G A A G G G G G G G G G A A C G G A A G G G G G A G G A A A A G G G A A G A G G G C C A A G G G A G A C C G G A G A G G A A A A A C C A A A A G G G G G G C C A A G G C C G G G G C C A A A A C C A A A A C C G G A A G G C C A A A A C C A A A A A A A A G G A A A A G G A A G G A A T T A A G G C C A A T T G G C C G G G G C C A A A A C C A A A A G G C C G G G G A A A A G G C C G G G G G G G G C C A A G G G G A A G G G G G G A A C C A G A A A G G A G G G G G A A G G A A A A A A A T T A A A G G G C C A A A G A G G A A A G A A A G G C C G G G G A G C G G G A A T T G A G A G G G G G G T T G G G A G G A A A A T T A A G G G G A A A A G G G A G G A A G G A A G G A A A A G G G G T A T A G A A A C C C C G G A A C C G G G G G A A A T T G A A A C A G A C C G A A A C C C A T A C C G G T T A A A A G G A A G G A G A A A A C C G G G G C C G G G G A A T T A A G G G A G A G G G A G G A A G G A A A T A A A A A G A G A G G A A C G A G G G G C C G G G G A A G G G A A G C C A G G A G A A A G A C C C A A A A A C C A A A A A A A G G A G G G G G G A A A A C A G A A A A G A A G A G G A G A A G G A C G A G G A A C G A G A C G A C C A A G A A A A G A A A C A A G G G A G A G A G C G A A C A A G A A A A A A G G G G A G A A A G A A A A G A G G A C C G A A G G G G G G A C A G A A G G G A G A A G A 0 0 A A C C A A C C G A A G G G C C A G A A A A A A A A C C A G C A A G A G G G C C A A A G A A G C G A T A C G C G A C C A G A T T G G A G G A G G G G A A C C G G A A G G A A G G G A G G G G G C A C G A A A A G A A A G G G C A G A G A G G A G G G A A C C A A A G A G G A C C G A A G C C C C G G A G A A A A A A A A C C A A A G A G A G A A G G C C G G G G G A G G A G G G A G A A G G G G A A A G G G G A G A G G G G G A A A A G A A A G G A C A G G G G G G A A A A G G G G A A A A G G A A G G G G A A G G A A A A G G A A G G G G A A A A G G A A G A G A G A C C A A A A G G A A G G G G C C T A G G A A G A A C G A C A G A G A G A A G A A A A A A A A G G A A G G G G A A A G G G A A G G A G G G C C C C C A A A T A G A G G A T G G G G G G G G G A G A G G G G G G G G G A A A C C G G G G G G A G G G A A C C A G A G C A A G A G G A G A G A G A A G G A G A A G A G A A A A A A A A A A G G G G A A C C A A G G C C A A G G G G A A C C C C C C A A G G A A C C A A G A A G G G A G A A C C A G A G A A G G A A C C C C A G T T G G A A A A G G G G G G G G C C A A A G A G A A A A A A G G T T G G C C C C T T G G A A A A G G A A C C A G G A A G A C A G G A G G A A A A A A G G A A G G G G C C G G G G C C A A A A G G G G A A G G A A A A T A G A A G A C A A G A A G G A G C A G A A A A G A G A A A G G A G T T G A C C G A G G G A A A A G A G G A G A G G G G G G A A G A G G G G C C A A G G A A A G A A G A G A G A A A G G A A A A G G G A A G A A G A A A A G A G A G A G C A C A T A A G G G G G G G C C C G G G G G A C A A A T A G A G A G C C A A G A G A A A A A A A A A C A A A G G A A A A G G A A G G A A A A G A A G A A G G C C A A A A G A G G A C A G A G G G G A A A A G A A A G A C G A G A G A G A A G G A G G G G T T G G G G A A G G C C G G A A A A G G C C A A A A A A G G A A G G A A G G C C G G A A G G C C G G G G G G G A A A A A A A A A A A G G A A C C C C G G G G G G G G A A A A A A A A A A A A A A G G A A A A G G A A G G G A G A G C A G G G A A G A G G A G G A A C G G C A G A A G G G G G G G G A A C A A A C C G A A G G A A C C A A G G A A A A G G G C G G A A A G C C A A A G A A A A A G G A A A A G G A G A A G A G G A G A T T A G A G G G A A G G A G A G A A A G A A A G A A G G A C C A A G C C G G A A G A A G A C G G A C G G A A C C A A A G A G G A G G A A A G G A G A C C G A A C A G G A A G G A A G A G A C A G G A G G A A G G C A A G A G G A A G A G T T G A A G A A A A A A A A A A A A A A G G G G C C G G G G A A A A G G G G G G A G A A G A G G G G G A G G A G G G A A G A C C A T G A A A G G G G A A G G A A G G C C A A G G A A A A C C G G A A A A G G T T C C A A G G A A C C C C A A A A G G G G A G G A A A A G G A A G C A A G A G A A G G A A G A G G C A A G C C G G A G G G A A G G C C A G A C G A G A A C G G G G A C A C G G A G G A G A G A A G G A G C A A T T G G A A G G A G A G A A A A A A A A A G G G C C T T C C C C A A T T C C G G A A A A G G G G G G A A G A A G A G A A C G A A A A A C A A G G G G A A A A G A A A C A G G G G A A A A G G G G A A A A A A G G G G A A A A A G A A G G G G A A G G G G C C A A A G A A C C G G A A A A G G A A A A T T G G C C A A A A A T A A G G G G A A G G A A A A G G A A G G G A G C A G A G G G A A C A G A A G A G C A A G C G G A A A A A A A G G A A G G A G A G A G G A A G A C A G G A A A A G G G G A G G A G G A G G C A A A A G G A A A G G G G C C G G A A G G A A G A G A G A G A A G G G A G A A A G G A G A G A T A A C G A G G A C A G G A A G A G A A G A G A A G A A A G A C A G A G G A A A G G A C G G A C G G G G A C A G G G A A A A G C A A A A G G C C A A A G A G A A G A G G A A G G G G G A G G A G G G C A A A G A A A G A A A A A A A A A A G T T A A G A A G G A G A G G G G G G A A A A G G G G G A G G A A A G A A C C A A A A G G C C A A A A G G C C C C A A G G C C A A A A A A A A A A G G A A A A G G A A G A A G A G A G A A A A A A A A G G A A A A A A G G A A C C C C A A A A A A A A G G C C G G A A G G A A C C G G A A G G T T G G G G G G A A G G G G A A A A C C G G A A A A G G G G C C A A G G C C A A A A G G G G G G A A A A G G G G A A A A A A G G A A G G G G G G C C C C G G G G G G C C A A A A G G G A A A A A A A A G A A G G A G A A A A G A C C G A G A G A A C A G G A G G A G G A G G G G G G G G G G G G A A G G G G G G G G C C G G G G A A A G C A G G C C G G A G G A G A G G G G G G A G A G G A G A G A G A A G A G G G A A A A A A G G A A G G A A A A G G A A C C A A A A A A G G G G A A G G A A G G G G G G G G A G C A A T G G A A G G A A G G A A G G G G A G A A G G G G A C C G G A T A A G A A A G G G A G G G T T G G C A A A G A G A G G C A G A A A G A G G A A G G C C C C G G G G T T A A A A A A A G G A A G A A A A A A G G G G A G G A T A T A A C G G C C G G G G G G G G G G A C A A A A T T A A G G C C G G A A C C A A C C A A A C A A A A A A C C A G C A C A G G C C A A A C G G A A G G A A A A A A G G A A G G G G G G C C A A A A A A G G G G A A A A C C A A G G A A C C G G A A A A C C A A T T G G A A C C G G A A A A A A A A A A G G A A A A A A G G A A G G G G A A A A G G A A C C A A A A A A A A T T G G A A T T C C G G G G G G G G G G A A C C G G A A A A G G A A A A A A A A G G A A G G G G A G C C G A A T C C C G A G A A G A C C T T A A A A A G G G A A A A G G G G G G A A G G G G C C C C G G A A A A A C G G A T G G A A A A A A A A T T C C C C G G G A C C G A G G G G G G C C G G G G G G C C G A A G A A G G G G G G A G A A A A G G A A A A G G A A A G A A A A A A G G G G G G G G A A G A G G C C A A G G G G C C A G A G A G A A T T G G A A A A G G G G A A G G G G A A G G G G A A G G G G G G G G G G C C A A A A A A G G A A A A A A G G A A A G A G G A A A G A A G A A A A A A G G A T A C A C A C C C G G G G A A A G G G G G A G G A A A A A A G A A A A G G C A G A A G A G A G G G G G G G G A A A C C A A A A G G C C A G G G A A A A A A A A A A G G C C G G G G G G G G G G A A A C C C A C G A A A A G A A G G A A A A G A A G A G A G A A G A G G G G A G A G G A G G A A A G G G A A A A A A A A G G A G C A C C A G A A G A A A G G A A G G A G A A A G A A G G G G C C A A A A A A G G A T A G C C A A A A A A A A A A A G A G T A G G G A A A A A G G A G G G A C A A A A A A A G G G A A A A A C A C A C A A C G G G G G A A A A G G A G G G G A G G A G C A G G A A G G G A G A G G C A A G A A C C G G G G A A A A G A G G G G G G G G G G G G A A A A A A A A A A C C A A C G A G A G A T A G G A G G A A G G G G G G G G A A C C G G C C A A A A A G G G A A A C G G G A C A G G G G G G G G G G G G A A A A A A A A A A C C A A G G A A A A A A G G A A A A G G G G C C G G C A G A G G G A A C A G G G A A A A G A G A C A C A A A A G G A A A G G A A A A A A A A C A A G G A A A T T C C A A T T G G A A A G A G G A G G G A C A A G A G G A C C A A G G G G G G G G A G G A C C A G T A A C A G A A G A A A G A G G G C G A A C G G G G G G A C G G G G G G G G G G C C A A G G C C G G A G A G T A A C G A A G A G G A G G A C A A G A G G A A G A G A A G G A A C T A A C A G C A A G G G G C G A G A A A C C G G G G G G G G A A G G A A A A A A A A A T A G G G C C A A G G A T C C A C C C A A C C A A C C A A G G C C G G G G A A G G G G G G G G A G A G A G A C G C A A G G C C A A A A G G G C G G A A A A A A G G G G G G A A G G A A A A A A G G G G A A C C A A A A G G G G A A A A G G G G C C A A G G G G A A A A G G A A G G A A A A A A G G G G C C G G G G A A G G G G G G A A G G G G A A G G G G A A G G C C A A A A A A A A A A A A A A A G T T C C A A G G C C A A A A C C C C G A A C A G A G A A A G A G A C T T C C G G C C A A A G G A A A A A G G A A C C C C A C A G A A A A G G G G G G C C A A A A G G A A G G A A G A G G G G C A A A G A G G C A A A G G G G A A A G G G G G G G G A C C A A G G A C A G A G A G A G C C A A G G G G G A G G C G T A G A A G A G A G G A A A A A A A C C A A G G G G C C A A G G G G C A G G G G G A A G C C G G G G A C G G A A T A G G T T G G A A A A G G A A G G A A A A G G A A G G A A A A A A G G A A G G G G G G C C A A G G A A G G A A A A A A A A A A A A G G A A A A A A A A A A A A G G G G A A A A A A A A G G G G G G C C A A G G A A G G A A G G C C A A A A A A G G G G C C C C A A G G T T T T G G A A A A T T G G G G G G G G G G G G G G G G G G C C G G A A A A G G G G C C A A G G G G C C A A A A G G C C G G G G G G A A G G G G A A A A A A G G G G G G A A T T A A C C A A G G A A G G G G C C T T A A A A G G G G A A G G A A T T G G G G C C G G G G A A A A G G A A C C A A G G A A A A G G G G G G G G G G C C C C A A G G G G G G C C G G A A A A A A G G G G G G G G A A A A C C A A A A T T G G G G A A A A A A A A A A A A A A G G G G C C G G A A A A G G A A G G G G G G G G A A C C C C G G C C G G G G A A A A C C G G A A A A G G G G G G A A A A G G G G G G G G C C G G G G A A A A A A A A A A A A G G G G C C T T G G A A A A C C A A G G A A G G G G A A A A T T G G A A A A G G G G G G A A A A A A A A G G C C G G A A G G G G G G G G G G G G A A G G G G G G A A A A C C G G G G G G G G G G C C A A A A A A G G A A A A G G C C G G G G A A A A G G A A A A G G G G T T A A C C G G G G G G C C G G A A G G G G G G A A A A G G A A G G A A G G A A T T A A A A A A G G A A G G A A A A A A C C C C A A G G A A A A G G A A G G C C G G G G A A A A A A A A A A C C A A A A A A G G A A G G A A C C A A A A G G C C A A C C G G A A G G G G G G A A G G G G G G A A C C G G C C A A A A A A C C G G G G C C A A G G C C G G A A G G G G C C G G A A A A A A G G A A G G G G A A A A A A G G A A G G A A A A C C A A G G C C G G G G A A A A G G A G A G G G G G G G A A G G A A A A A A A A G G A A C C A A A A G G C C C C G G A A A G A C G G C C A G G G A A G A G A A C G G G G A G G G A A G G A A A A G A A A G A G G A A A C A G A C A G A A G G G G A A A A G G G G A A C A G A G G G A G A G A C A G G A A A A A A A A A G A G G A A G A A A G C G A C G G G G A A A A G G G G G G C C G G G G G G A A G G G G A G A G G G G A G A C C A A A A A G G G A G G A A A G G G G G A G G A A G G G A G G A G G G A A G G A A G G A C G A G G G A G G G A G A A G C C A A A G G G A C A G G G A A C C A G A G A G G A A G G G A G G A C C G G A G C C G G G G A A G G A A A G C C G G A A A A G G C C A A A G A A G G C C G G G G G A G G G G C C G G C C A A G G G G G G G G C C A A G A A G G A G A A C A G G G G G A A A A G G G G A G G G A A G G C C A A T T A A A A A A G G C C A A G A A A G G A G A A A A G G A G G G G G A A A G G G A A A G G A G C A G G G A A G G A A A A A G A C G G G A G G A A G G G A A G G G G G G G A A G G G A G G C A A A G G C C A G A C A A A A G G A A A G A A G A A A G G A A G G A A A A G G G G A G G G A G A A A A A A G G G A T A A A C G A A G G A A C C C C A G A A A A A A C C A A G G G G A A A A C C A A G G G G A A A A C C G G A A A A G A A A G G G G C C G A A A G G C C G G A A A A C C A A G G A A A A A A C A A A A A C C A G G A G G C C G G A A A G A A A A A A A A C C G G C C G G A A T T G G G G A A G G G G G G A A G G G G G G G G G G A A A A G G G A A G G G C G C C A G A G G A C A G G G G G G G G A A G G A A G G G G G A A G A C G A A G G A G A G A G A G A G G A G G A G A A G C G A G A A G G C C C C A T A C G G G G G G C C G G G G G G G G G G G G A A C A A A A A G G A A G A A G G A A G G A G A G G A A A A A A G C A G G G G G G G C C G A A T A G C A A G C A A C G G G A G G A C A A A A G G A G C C A A A A A A G G A A A A G G C G G G A G A C A G A A A G G A A G A A G G A G G A A G A G G G A A A G G A G G A A G A G A A A G A G G A G T A G G G G A A A A G G G G A A C C G G A G G A A A A A A A A A G G A A G G A A A A A A A A G G G G G G G A C A A A A G G A A G C A A A G A A G G G G G A G A A A A A A T T G G G G A A G A A A A G G G G G C C A A G G A A G G A A C C A A G G A G G A G A G A A G G A G G C C G G A A G A A G A G A G C C C C G G A A A G A A G G G A G A T A A A A G C A A A A G A C A G A G C C A G G C A G G G C C A G G A G A A G A G T A A A A A A G A A G G G G G G A G A A A A A A G G G G A A G G G G C C G G A A G A A A C C A A G G A A G G A A G G A G G A G G G G A A A A A A G G G A A A A G G G T A C A G G G G G C G G T T A A G G C C A A A A A A G G A A G A A A G G A A G G A A A C G G G G A G G G G G A A G G G G G G A G G G A G G G A A A A A A C C A A A A G G G G C C G G G G A A G G A A A A G G G G A A G G G G C C C A G G A A G G G G C C A C G G T T G G G G A A A A G G A A C C C C G G A A A A G G A A G G G G C C G G A A A A A A A A G G A A A A G G A A C C A G G G G G G A A G A A G G A C C C G G G G G G A A G G G G A A C C G G A A A A G A G G A A G G A A G A G A G A A A G A G G G G A C G G G G A A A A G G G A A G A G C C G G A A T T G A G G A A A G G G C C G A A A G G G G G G A A C C A A G G G G G G G G C C G G A A C C G G A A A A G G A A G G G G A A C C G G G G G G G A A A G G C C G G A G C C G A A G C C A G G G A G G G C A A G A G G A A G C C G A A G G A A G G A A C A G G A A G A G G A C G A G A G A G G G G A G C A A C A A G G A G A A G T A G G A A A A A A G G C C G G G A A A C C G G G G A C G G G G A A A A A A G G G G G G G G G G G G A A A A G G T T A A A A A A A A A A C C A A A A C C A A G G A A A A A A G G A A A A G G C C A A C C G G A A C C G G A A G G C C G G A A G G A A G G G G A A G G G G A A G G G G A A G G C C A A G G A A C C A A G G G G G G A A G G G G A A G G C C G G A A G G G G C C G G G G G G G G G G G G A C A A G G A A G G T T G G G G A A A A C C C C A A G G G G G G G G A A A G G G G A A A A C G G G A G G G G G G G G G G A A G G A A A A A A C C G G G G A A G G A A G G C C A A C C G G C C G G A A G G A A G G A A C C A A A A G G A A A G G G A A G G G G G G C C A A C C A C G A G A A G A G A C C C C C A A G G G G G G A G G G C C G G A A A A A A A A G G T T G G G G A A G A C G A C A A A G G G A A A C G G G G A A G G C C A A G G G G A A A G G A G G A C A A A G G A G A G G G A A A C C G G G G G A C C G A G A G G A G A A G A C A G G G G G G C C G G A A G G G G C A A A G G G G C C A G A G A G A A G G A A G G A A A A A A A A A A G G A A A A A A A A G G A A G G T T G G C C G G A A A A G G A A G G A A A A G G A A G G C C C C A G T A G A G G A C G G A G A A A A A A A A C C A A G G G G G G A A A A A A G G G G G G A A C C G A G G G G A A G G T T G G C C A G G G A A C C C C C C G G G G A A G G A A G A C C A A A A A A A A G G C C C C A A A G A A G A C C A G A G A G G A A A G G A G G A A A A A A A A A G G G G A G A C A A G G A C G A T T A C G G C C G G A A G G G G G A C C A C G A A G G A G A G G G G A A A G G A G G C C G G G G C C G A G A G G A A G G C G A G A A A A A A G G A A A A G G G A C C G A A G G A A A A A G G G G G G G G C C C C G G G G C C G G A A A A G G C C G G G G A A A A G G G G A A A A A A G G G G C C G G G G A A A A G G G G C C A A A A C C C C C C A A G G A A A C G G C C A A C C G A A G A G G G G G A A C A A C G A A A G G C C G G G G G G A A A A G G A A G G A A A A A A A A G A A G C C A G G A A G T T A G G A G G G A G A A G G G G G C C A C G G A A A C C C A G A G G G A A A G A A C C C C G G A A G G A A A G A A G G C C C C G G G G G G A A C C C C G G C C A A T T A A C C A A A A G G G G A G A A A A C C G G C C C C C C A A A G C C A C G A G A A A G A G A G G G G A G C G A A G G G G C C A C G A A A A A A G G G G G G A A G A A A A T T C C A G A C A A A A A A A A A A A A A G A G G A A A G G A G G G A G C G G G G A A G A A G G G A C C G G G G T T G G G G G G G G G A G G C C A G C A A A G G A A A G G G G A G G G G A A G G G A C A G G A T C C A A G G A A C A G G G A A A G G A A G G G G C A A T A A A A G G A A A A G G A A A A A A C C G G A A A A C C C C A A A A G A G A A A G A A A A A C C C C A A A A C C A G G G G G C C A A A A A A A A A A G G G A A A G G G G G G G G A A A G A G T T C A C A G G C A A C A G A G G C A G A G G A G A A G A A A A C C A A A A G G A A A A C C G G A A G G G G A A A C C C G G G G A A A A A A G G A A G G A A C C C C G G A A A A G G G A G A A G G A A C A A G G C C A A G G G G G G G G A A A A C C G G C C A A A A G G T T A A C C A A A A A A A A C C G G G G A G G G G G C C A A G G G G C C G G C C T A G G G A C C G G G G G G G G C C G G A A G G A A G G A A A A C C A A G G G G A A G G G G G G C C G G A A A G C A G A C C G G A G A A G G A A G G G G G G A A C C A A G G G G A A C C A C G A A G G A G G A G G G G G G G G G C C G G A T G G A A A A C C A A A A A A C C G G G G G G G G A A A A G G G G A A C C C C C C G G G G C C C C C C G G C C G G C C C C A G G G G G A A C C G G C C G G G G C C C C A A C C G G A A G G A C G G A A A G A A A A A A G A G G A A G G A G G G A A C C C C A A A G G G A G G C A G A A A T A A C C A G G G G G T T A G C C G G C C A A A G A G A G A G C A A A A G G G A A G G A A A A G G A A G G A A A A G G G A G G G G G A T A A A A A A A A A A A A A C C T T A A A A G G A A C C A A G G G G G G A G A T G A G G A A A A G G A A G G G G C C G G A G A G A A T T C C G G G G G G A G T T C C A A G C A A G G G G G C C C A G G A G G G G G G G G G G G G C C G G A A G G A A G G G G G A C G A G C A G G A A A G C C A G A C A G A A A A A G A G A A G G G G G G G G C C G G T A C C G G A A A A G G A A G G A A G A A G G A A G G A A A G G A G G G C C A G G G A G G G C C T A A T T T C A G G A A G G A A C C G A G A G C A A A A G G C A C G G G C C C C G A G G A A G G A A G A G G C A A A G A G G A G G A G A A A C C G A A G G A C C C C G G G A G A G G G G A A A A C C A A G G G G G A G G G G G G A A G G A G C A G G C C A T G A G G G A A G C C G A A G G A G A A G G G A G G G C C G G A G G G A A A A G G G G G G A C A G A G A G G A G G G G G G G G G G A A G G G A A A G A G G A A C C G G A G G A A G G G A G A A G G G G A A G A A A G G G G A C A G C C G G C C G G G G G G G G G G A A G G A G G G G A A G A A G G G G G G G G G G A C A A A A G G G A A A A A G A G G G G A A C C A C G A G A G G C C G G A A G G G G A A A A G G G G A A G A G G G G A A G G G A C C A A G A G G G G G G A A G G C C G C T T G G G G G G A A A A C A A A A A G A G A A A C C A A G G G G G G A G C C G G A A G A A G G A G G G G A G G A C G A G C C A A G A A G A A G G T T A A G G G A G A A G G G G G G G A G A A G G C C A G C C A A G G A A A A T T A G A A A A A A G G A G A C G G G A G A G G A A A A G A A A A A A A G G G G G G A A C C A A G G G G G G G G A G G A A G A C G A A A G G A A G G A A A G G G G G A G C C A G G G G G A G G G G G G G A G A A G A A G A C A A G G A G G G A A C C G A G G T T C C G G G G G G G A G G C G G G A G G G G G A A A G A A A G A A G G G G A G G G G A G G G G G G A A G G G G A A A A G G G G A A A A A G A A A A A A G G A A G G G G T T A A A A G G A A G G A A G G A A A A G G A A C C G G A A A A A A A A A A A A A A G G C C C C A A T T G G G G A A C C A A A A C C A A A A A A G G A A G G A A A A G G G G C C A A A A A A A A G G G G G G G G G G A A A A A A G G G G G G G G A A G G A A G G A A G G G G C C A A G G A A A A G G G G G G A A A A A A A A G G A A A A A A A A A A T T A A C C G G C C C C A A G G A A A A A A G G A A A A G G G G G G A A A A G G G G T T G G A A G G A A G G T T G G A A A A G G G G A A G G G G G G A A G G G G A A C C G G A A A A C C A A G G G G G G C C G G A A A A A A G G G G A A G G A A A A G G A A G G G G G G G G C C A A A A G G A A G G G G G G G G A A G G G G G G G G G G A A G G G G A A A A A A G G G G G G G G A A C C A A G G C C A A A A A A A A A A C C G G G G A A A A G G A A A A T T A A C C A A G G G G G G G G G G G G G G G G A A A A A A C C G G G G G G G G A A G G A A G G G G C C G G C C G G A A T T C C C C G G A A A A G G G G A A A A G G G G G G T T C C A A G G A A A A G G G G T T G G G G T T A A A G A A A A A A T T G G A G A A G G C C A A A A A A G G C C A A G G G G A A G G A A G G A A A A A A A A A A A A G G G G G G A A T T G G A A A A G G G G A A C C G G A A G G A A A A T T G G G G G G C C G G A A C C C C G G G G G G G G G G A A T T C C A A G G C C A A G G A A A A C C G G G G C C G G G G G G G G A A G G A A A A G G A A A A A A G G A A A A G G C C A A A A C C A A A A T T A A A A G G G G G G C C T T A A G G A A A A G G T T G G A A A A T T G G A A A A C C A A C C A A A A G G A A A A A A G G G G T T G G G G C C A A A A G G G G C C C C A A G G G G A A G G G G G G A A A A A A G G A A C C G G G G G G A A G G A A G G G G A A G G A A G G A A A A G G A A A A A A G G G G G G C C T T A A G G G G A A A A A A G G G G A A A A G G G G A A A A C C G G A A C C G G G G G G C C G G A A G G A A C C A A C C A A G G A A A A A A G G G G A A A A G G A A G G C C A A G G G G A A G G A A A A A A G G G G A A A A A A T T A A G G A A G G C C A A C C G G G G A A G G A A C C G G A A G G G G A A C C G G T T T A G G G G G G G G A A A A G A A G A G G A C C A C A G G G A G G G A A G A G G C C C C G G G A G A G A G G T A T A G G G G A C C A A A A A C C A A C C G A A A A A G G G G A A G G A A A A G A A A A G A A A A G G G A A G A G G A A A G G G A C C G C A A A G C A G G G G A A T T C A A A G A C C G A G A G G A G A A A G G G G G A G A A A G G G G G A G A G A A A A A A G A A A A A A G A A G G A G C C C C G G A A G G C C G G G G A G A A A T A A G G A A A G G G G G G G G A A A A G C G A G A G A G G G A G A A A G G A A G G A G A A A A G C C A G A T G G G A G G G G G G T A G A G A G G G C G A G G C C A A G G A G A G C C A A G G A A A A G G A A G G A A G G A A A A A A A A A A G G G G G G A A G G C C A A G G A A A A C C A C G G T T A A G G C A G A G G A G G A A G A G C A A A G G A A C C C C A A G G G G G A A G G A A A G G A G A A G G A G A G G G G G A G A G A A A A G C G G A G G G A G G G G A A A A G G G G C A A A A G A G G G G A A C C C C A A A A C C G G G G G G A A C C A A A A G G G G C C G G A A A A C C G G A G G A A G G G A T G A A A G G A A A A G A A T G G G G C C G G A A A A A A A A A A A A A A C C G G G G C C G A G A C G A A A A G G G G A A A A G G G G G G A C A A G G A A A A G G A A A A A A G A A A G G A A C C A A G G G G G G G G G G G G A A A A G G A A G G A A G G G G A A G G G G G G T T A A G G A A G G G G A A G G G G A A G G A A G G A A G G C C T T A A A A G G A A A A A A A A A A A A G G G G A A G G A A C C A A A G A C C C G A G G A G A C A A A G A A A A C C G G G G C C C C G G C A A A A C G G C C A G G A A A G G A G G G G A A C A A G G C C A A A A A A A G G A A G A G A G G G G A A G A G A A A C G A A A A A G G G G A A G A A G G G T T C C G A A A G G G G G G G A G G A A G G G G A G G G G G G G C C C C A C G G A A C C A A A A G G C A G A C C G G G G A G A G G G G A G A A A G A G A A A G G G G G G G A A A A A G G G G A A C C G G G A A G A A C C G G A A A A A C A G G A A G G G G G C C A G A G G G G G A A A A A A A A G G G G C C C C G G A A A G C C A A C C G G G G A A C A A A A G C C A A G G A A A A A A G G G G G G A G G G A G A G C A G G T T A A A A G G A A G G G G C C G G C C C C G G G G G G A G G G A A A G A A C C A G G G G G G G A A C C G G A A G G G G C C G G A A G A A A G G G G A A T T A A G G A A G G G G A A A A T T G G A A G G A A G G A A G G A A A G A G G G A A A A A A G A G G G A A A G A G A A A A A G A A A G G G G G G G G T T A G G G G G G G A G A T G G A G A G A A A A G A A A A G A G A G A A A G A G A A G G A A A G G A G G G G A G A G A A A A G G C C G G G G G G G G A A G G A A A A G G A A A A A C G G G A A T C G A A G G A A G A A A G G G G G A C C A A A A G A G G A G A A A A G A A G G G T T A C A A A A A A G A G G G G A C A G G G C C A A G G A A C C A A A A A A G A G A G G G G G A C C A G A A A A A A A A C C G G C C G A G G C A A A A G A G A A G G A A T T G A C C G A G G G A A A A A A A T T G G G G A A C C G G G A G A A A C C G G A A C C A C G A A A G G G G G G G G C C A A C C A A A A A A G A G G A A C A A A G A G A A C G G G G G G A A G G G G G A A G G G A A A A G G G G A A A G A G A G A A A A G G A A A A A A C C A A A A G G A A G A A A A G G G G G G G C C A A A A G G G G G G G G G G G G A G A A A A G A C C A G G G G A A G A A A A A A G A G G C C A G G G G G G G G G G G A A G G G G A A G G A A G A A A A A A A A G A A G G C C G G G G A A G G C C G G G G G G A A A G A G G G T T A A A A A A G G G A G A G A G G G G G A A A G G A A G G G G A G C C G G A A G G G G G G A A A A A A C C G G G G C C G G A A G A A C G A G A G G A C A A A A G G G C G G A A G G G G A A G G G G C C C C A A A A C C A A G G A G A G G G G A G G A A C C G G G G A A G G A A C C A A G G A A A A A G A C C C A A C C G A C C G G C C G G G G A A G G G G A C T T A G A A A A A A C C A A A G G G G A A G G G A A A A A A G G G G G G G G A G A G G A C A A G C A G A A A A A G A A G A G G G G A G A C A G G G A A G G A G A A G A G A A G A G G A A A A A G A T G A G G G A C C A A G G A A A G G G T A G G G G A A G A G G G G G G A A G G A A G G G G G A A A G G G A G G A A A A A A A A A A G G C C A A G A G G G A G A A A G A G G A G A A G A G G A A G G G G A A A A G G T T A G G G G G G G G G G G G G T T A A A A G G A G A A G A A A A G A A G A G C A G A A A A A G A G A C G A G A G A A A A A C C G G A A G A A A A G A G A A C A G G G G A A A A C C G A A A C C A G G G G G G G G G A A A G A G A A G G A A G G G G A A G G G G A A G G G G A G A A A G A G G A A A A A A A G G G A G A A A A A A T A G G G A G A T A G A A A C A A A A T T A T G G C A A G G G A A G G C A G G A A A G A A G A G A A A A C A A A T C C A A G G A A G G A A G G A A A G A G A G G A G A C A A G G G G A A A A G A G A A C A T A A G A A A A G G A G A A G A A G G G A G A A A A C C G G G G G G A A A A A A A A A A C C G G C C A A G G G G G G A A G G A A T T A A G G T T A A G G A A A A G G G G A A G G G G A G A G G C A A G G A A C C G G C C A C G A G G G G A G A C A G A A G A A G G G G G G G A A G A G G G G G G A A C C A A C C G G A A C C T T G G A A A A G G C C A A A A G G G G A A A A A A G G A A G G G G A A G A G A G A G A G G G G C C A A A A A A A A A A A A A A A A G A G G G G A G G A G A G A A A C C C C G G G A G G A G A A A G G G C C C C G G A A G G A A A C G A A A A A A G A A G G A G A A C C G G A A C C A A G G A C G A G A G A G G A A T A C C T T G G A A G G G G A C A A G G A G C C G G A G G G C C T T G A 0 0 G G A A A G A G G G A A G G A G A A A A A A G G G G G G A G G G C C G G G G A A G G G G G G G G A A G A A T A A A A A A A A G G G G A A G G G G A A G G A G C C A A A A A A A A G G A A A A C A A C G G G A G A G A A G A G A G G G A A C C G G G A G G G C A A G A G A A A A A A A G G A A G G G G C C A A G G G G G G G A G G G A A G G A G A A A C C G G A A G G G G A A C C G G A A A G C C A A G A C C A A A A G G A G G A T A A A A A G A A G A A A A A A G G A A G G A A G G G G A T A G A A A G C C A G G G G A G G G A G G G G A G G G G G A A A A G G A A A C A A G A A T A G A A G A G A G A A A G A A G G A G G G G G A C A G G G A A G G G A A A A G G A A A G G G G G G G A G A A A A A A A A G G A A G G C C A A C C G G G G G A A G A A G G A G G G A G G A A G A G G A G G G G G G G A A G C A A A A G A G A T G G C C G G G G A A A G A G G A A A A A A G G G A A A A G G A G G G G A A C C A G G A A G G C A C C T T A A A A A G G G A G G G C C A A A C A A G A A A G G T T G G A A G A A G A C G G G G A A A A A G G A G G G A G A G A A A A A A G A A G G C A A A G G G G A A G A A G A A A A C C G G A G A G A G G G A G G G A G G A G G G G A A A A G G A C A A G A G G G G G A G G C C G G A A G G C C G A C C G G A A G G A A C C A A A A G G A A G G A A G G A A G G A A G G C C G G A A A C G G G G A A A A G G G A G G A A C C A A A A A A A A G G A A A A G G A A G G G G G G G A G A A A A G A A A A G A A G A T T A A G A G A A A C A A A C G A G G G A C C A A C C A A A A C A G G G G G A C A G A G G G G G G A A A A C C C C G G A A G G G G G G A A A A G A A G G G A A A A A A G G A A G G A A G G A G G A G A A G G A A A A A A A A A G G A A T T G G C C G G A C G A G A G A A G A G T A C A A C A A A A G G G G A G G G C C A A A A A A G A A A G G C C G A C A C C A A G G G G A A A G A G A A C C A C G G C C G G G G A A C C G G G G A A G G A A G G A A G G G G A A A A A A G A G G A A G A A G G A A G A C G A A C A G A G A G G G A G G G G C A G A A G A A C A G A G G A G G G G C C G G A A A A G G G G G G G G G G G G C G A A A A T T A A G G A A A A G G G G G G G G G G C C G G A A G G A A A A G G A A A A A A G G G G A A G G G G G G G A C A A A G A A A T A A C G A A G G G A A A A G A A A G A A A G G G G A A G A A A G G G G A G C A G G G G G G A A G G C C A G A G A G C G G A G A C A A G A C A C G A G G A G A G C C A A T T A G G G G G C C G A G G A A G G A G A G G G G G C C G G A A G G A A A A C A G A A A A G A C A A G A C C A A G G G G A A A A A A G G G G A A A A G G A A A A C C G G A G A G G G A A A G G G G G A G G G G G G G G G G A G A G G A G A G A G A G C A C A A A C C G G A A A A A G A A G G A A A A G A A A G G A A A A A A A A A A G G A A A A G G C C A A A C A A A G G G A A A A C C T A A A G A G G A A A A A A A A G G G A A G A A G G A A A A G A A A G G A A A A G G C C G G G A A G G A G G G G G G G A A G G G A A G A A A A A G G G G A A A A G G C C G G G G C C A G G A A G G G A G G G G G A A G G G G G G A A G G G G G G G G G G G G G G A A G G A A T T G G G G A A G G A G A G A G A G G G A A G G G A G G C A A G G A A C A A A A A A G G G G G G G G C A G G A A G G A A A G G A A A G A G A G A C C A G G A G A A C A A G G A A A A G G A A A A G G T T G G G G A A G G A C G A A G A A T T G G G G A G G A A G A A G G G A G G G G A A A A G G A G A G A G A G A A G G G G G G G A A G A A G A G G A A T T A A G G A A G A A G G A A G A C A G A G G A G G A T A A G G C C G G A A G G A A G G A A C C C C G A A A A A C C G A G A A G A A A A G G G G A A G C C A C C G G A A C C G G A A A A A A G G A A A T A G G A G G G A G G G C A A G G C C C C G G C C A A G G G G C C A A G G C C A A G G A A A A A A G G G A C C G G G G A A A C G G A T A G G A G G A A A A A A A A A A T T G G G G G A A A A A A A A G G A G G A G G A G A A C A G A G G G A A A A G G A A G G G G C C A T C C A A A A C C A A C C A A A A A A A A G G A A A A A G A G C A C C A G A A C C G G A A G A G G A G A G A G G A C A A G C A A G G A A A A G C A C A G A G G A C G A A C A A A G A A A G A A A A T T G G G G A A G G G G A A A A G A G G G G A G A A G G A G G G C C G G A A G G G G G G A A G G A A G A A G A G A G A G G G C G G G G G A A G G G G G G A A A A A A G G C C G G G A A G A G G A G G A A G A A G A A G G A G A A C C A C C C G A A A C A G G G G G G C C A A A A G G G G A A G G G G G G A A A G G G G A G A G G G A G G G G A G A A G G G G A C G G G G G G A G C A G G A A G G A A A A A A G G G G G G C C C C A A G G C C A G G A A G A G G A A G C A A G A A A G A G A G A A G C C C C A A A G G G G C C A A G G A G A A C C A A T T A A G G G G A A A A A G A A G G A A G G A A C C A A A A A G A A A A T T G G G G C A G A G A G G A G A G C A G A G A G A G A A G A G C A C C G G A G A G G A G A A G C A G G G G G A G G G G G G G A A G A A G G A A A A G G G G G G A A A A A A G A A G A A G A G G T A G G A G A A G G A G G G A C G G C C G G G G G G G A A A C C C C T A A A T T G G G G A A A A G A A A G A G G G G G A G G G G G G G G G G A A G G G G A G G A A A A A G G G A G G G G A A G G A A G G G G A A A A A A G G C C A A C C A A A A A A C C G G C C G G G G A A A A A A A A A A A A G G G G A A A A A A G G A A A G A A A A C C A A A A A A C C A A G G A A G G G G A A A A G G A A A G A G G G A C C A G A G G A G A A G A A A A A A G A A A G G A A A G G G G C A G G G G C C A A G G G G G A G A A G A G G G A G G A A A G G C A G G A G C C G A G G A G A A A G A C A A A G G G A A A A G G G A A C A A A A A A A A G A A G A C A A G G G G G A A A A A A A G G G G A A A A T T A G A A A A A A A A A A A A G G G G A A A A A A C C A A T T A A G G G A G G A G G A G A C C A A G G G G G G A G A G G G A A A G G G A G G G G G C C A G A A A G G G A C G G A A G G A C T T C A G A A A G A G G G G A C G G G A G A G A G A A G A G A G C C A G G G A G G A G A G G C A G G C C G G A A C C A A G G C C A A G G A A G G G G G G A A C C A A G G G A A G A C A G A A G G A A G G G G G G G G G G A A G G A A A A G G A A A A C C A A T T G A G G A A G A G A T A A A A A A G G G G G G G A A A A A A A A A A G G A A A A A A A A G G G G C G G A A A G G A A A A A A G G G G G G C C A G A G G A G A A G 0 0 C C G G C C G G C C A A G G C A A A G A G G A A A A A A G A A A A A A A C C G G C A C A G G G G G G A A A G G A G A C C C C G G G A A G C A G A G G A G G A G G G G A A C C G G A A G A G A G A G A G G A G A A C C A G G A G A G G A A G G A A A A C C C A A G G A G G A A G G G G G G A A A A A A A A G G A A A A A A G G A A G G A A G G A G A A T T A G A A C C G G C C G A G A A A G G A A A A C C G G G G A A A A A A C C A A A A G G A G G G G A A A A A G G C A G G G G G A G G A G G A G G G A G A A G A G G G A A G G G G A A G G A A G G A G G A G G A A A A G A C A G G A G A A A A A G A A A A G G G G G G C A G A A G A G C C A A C C A C G A C A A A G A C A G G T T A A A A A A A A G G G G C A G G C A A G C A A G G A G A G G A A G G G G A A G G G G C C A A A A G G G G G G G G A G A A G A G A G G A A A A G G A C G G A A A A G G A A G G G G G G G G G G G G A A A G G G G G G G G G G G G G A A A A G G A A G G C G A C A G A G G G A G G G A G C C A G G G C C G G A G A G G A A A G G A A G G G G G G A G G G A A A A A A A A C C G G G G C C T T A A G G A A A A A A A A C C A A A A A A C C A A A A A A A A A A G G G G G G G G A A A A C C G G G G G G G G G G G G A A G G A A G G G G A A A A G G A A A A G G G G G G G G G G A A A A A A A A G G G G G G G G G G G G G G G G C C G G G G A A G G G G C C G G A A A A A A A A A A G G T T A A C C C C G G G G G G G G G G A A G G G G G G C C G G G G C C G G G G A A G G G G G G G G G G A A A A G G C C G G G G G G A A G G A A G G G G G G G G G G A A A A G G A A G G G G A G C A G G G G G G A A T T A A G G A G G G A G 0 0 G G A A G G G A G G C C G G A A G G G G G G G A C C A A A A A A G G G G A A A C A G G A A G G A A G T T C C A A G G A A G G G G A A A A G A A A G G G G G G G G A C A G A A G G G C A G G G G G A G C A A A G G G G A A A A G G A A T T G G A A G G G A A A G A G A G A A G G G A G A A A G G G G G A A A A C C A A G G G G G G A C A G C A G G A A G G A A G G C C G A G G G G A G C A A A A A G G A A G G A A G G A G G G G G G G G G A A A A G G A A G G C C A A G G T T A A C G C C G G A A G G G G G G A A A A A A G G A A A A G G A A A A A A G G A A G G G G A A G G G G C C G G G G C C C C A A A A C C C C T T G G G G A A G A G G A A C C C C G G G A C C A A A A G A A A A G G G A G G A A A T T G A A A G A A G G G A A G G A A G A C A G G G G G G A A G G A A A A G G G G G G A A A A G G C C C C G G A A A A A A A A G G G G G G A A A A C C G G G G A A G G G G G G A A A A T T G G G G G G A A A A G G G G A A G G G G G G C C A A G G A A A A C C A A G G A A C C G G A A A A A A A A C C G G A A C C G G A A G G T T A A C C A A A A A A A A A A G G G G A A G G A A G G G G A A C C A A G G C C G G A A A A C C G G C C G G G G G G A A G G G G G G A A G G C C C C A A T T A A A A G G A A C C G G A A G G C C A A G G A A C C A A G G G G C C C C G G A A A A G G G G G G A A C C A A G G G G C C A A G G G G C C C C A A G G A A G G A A G G G G G G A A C C G G G G C C G G A A A A C C G G A A G G A A G G A A A A A A A A A A A A A A G G G G G G A A C C G G A A A A G G G G C C T T A A A A G G G G C C A A G G A A A A C C A A G G G G G G A A A A A A G G G G G G A A A A C C A A A A C C G G C C A A T T G G A A A A G G G G A A G G A A G G G G A A A A G G C C A A G G A A A A A A A A G G G G A A A A G G A A A A A A A A A A G G G G A A A A G G A A G G A A A A C C A A G G A A G G A A A A A A A A G G G G G G A A A A G G A A G G A A A A A A A A C C G G A A A A A A A A G A G A A A G A A A G G A G A G G G A A G G A A C A C C A A G A G G G G A A A A A A G G G C G G A A G G G A A C A G A G G A A A A A A A G A G A G G A G A A G A G G A G C C G G A C G G A A A A A A G G G G A A C A C C A G A A G G A A G G A A G G A A A A C C A A G G A A A G T A A C G G C C G G A A A A G G G G G G A A G G A A A A G G A G A G A G G G G G C C A A G G A A G G G G A A A C G A C A G G G G A G G G G G A A C C G A G G G G A C C C G G G A A G G G G G A A A G G G G G A G C C G A G G C C C A A A G G G G G A A G A A A G C C C A G A G G A A G G G G G A A A A A G G G A A A C C G G C A G G A A G G A A C C G G A A A A G A A G A G A A G G G G G A A G A G C A G A C G G G C C C C A A A A A A C C A A A A A A A G A G A A A A C A G G A G A A G G G G A A A A A G A G A G C C A G A A G G C A G C A G G G A A G G G G A A A A A A A A A A G G G G A A C C G G C C T T C C G G A A A A G G C C A G A G A C C G A G A A G G G A A A G A A G A G T A G A G A A A C C A A A A A A A A G A G G A A A A A A G G G A A G A G A G G G G G A G G A T A A A A A G G G G A A G G G G G G A A A C A A G G A A A A G A G G A G G A G G A G A A A A A A G G A C G A G G G A G A G G A A A G G G A A A A A A G A C C A A A A G G A A A G G A G G A G G A A A G A A G A G A A G G G G A A G G G G A A G G A C A A G A T T A A G G G G G G A A G G G G A C G G G G A A A A G G A A G G A A G G G G G G A A A A A A A G A A G A G A C G A G A A A A A A G G A A G G A G A A A C G G G A A A A A A A G G A A A A G A G A A A A G G G G A G A G A C C A G G A A G C C G G G G G G G G C C A A G G C C G G C C G G G A A G G G A C G C G A T T G A C G A A G G A G G A C A A G A G A G G A G G G G A A G G G G A A G G G G G G A A A A C C G G A A G A C A G G G G G G A A G G A A C C A G A G A A G A G G A A A G A G A G C A G A A G A G A A A G A A G G G G G G T T G A G A G A A A A A A A A A A A G G A G A G G A A A A A C C A A C C A A G G C A G G G A G G G G A A G G A G A A G A A A G G A A C C G G A A C A G A A G G A G G G G G G A A G G A A G G G G A A C C G G G G A A G G A A A A A A A A A A G G G G G G A A A A G G A A A A G G T T A A G G G G A G G G C C G A G G A G A A A G G G C C G A A A A G T T T T A A G G C C G G A A G G A A C C G A A A G G C C C A G A G A C A A G C C A G A C A G A T G G A A C C G G G G G G A G G G A G G A A G G G A A A A G G A A A A A A A A A G G G C C G A A G G G A A G A A G A A G G G A C A G G G G A G G G C C A G A G A G A G G G G G G G G G G G C C A A A G C A G A C C A G G G G A C C A G A G G G G G A A A A G G A A C C G G G G T T A A G G A A G A G G A A G G C C C C A A C C A A A G A G G G G G A A A G C G G G A G G A G G G G C C A A C C A A G G A A G G A A A G A A G G A T A A A A C C G G A A A A A A G G A A A A A A G G A A G G T T A A G G G G C C C A G G C A A A C C G G G G C C A A A G G G A G G A G G A G A G G G G G G A G G A C G G C A A G C A G A A G G A G G A A A G G G A C G G C C G A A A A A A A A G A G G A A A A C A A A A A A G G C C T T A A C C G G C C A G G G A G A G G G A A A A G G A A G G A A T T A A A A C C G A G A G G G A A G A G G G G G A A C C G G A G C A G G G G A A A A A G G G G G A G G A G A A G G G G G A A A A G A G G A G A A A A C A G A G G G G G G A A G G A A A G C C A A G G G G A A A A G G G G G G G A A A G A A G A A G G A C C C G G A A G A A A A G A G G A C A G G G G A G A G A G A A G G G A G G G A G G G G G G G A G G A A A A A A G G C C A A T T A A G A A A G A A G A G A A G G G A A G G G G G G A G G A A A G G A A A C C G G G G C C A A A A A G G G A A G G A G A A G A G G G G G A G G A A A G A A A G G A G G G G G G A G A A G A G G G G G G G A T A G G A A G G A G G G A A G G A A A A A A C C G G G G C C G G G G G G C C C C G G A A G G C C C C A A G G A A G G G G C C G G G G G G G G G G G G A A G G C C A A A A A A G G A A A A G G G G G G A A A A G G A A A A G G G G G G A A A A G G A A G G G G G G A A A A C C G G G G G G G G A A G G G G G G C C G G G G C C G G G G G G G G G G G G G G G G G G G G A A A A G G G G G G A A G G C C G G G G C C A A C C G G A A G G A A T T G G A A G G A A A A A A A A A A A A A A C C G G G G A A G G G G G G A A A A C C G G G G G G G G A A A A G G G G G G G G C C G G G G A A A A G G A A G G A A G G C C C C G G A A T T G G C C G G G G A A A A A A A A G G G G G G A A A A C C G G G G A A C C G G A A A A G G G G A A A A G G A A G G A A G G A A G G A A G G A A A A G G G G A A G G A A G G A A G G G G G G A A A A A A C C G G A A G G A A G G A A A A G G A A G G G G A A G G G G A A A A C C G G A A A A G G T T A A A A G G C C A A A A G G G G C C C C G G A A A A G G G G G G A A G G G G G G A A G G G G G G G G A A A A A A A A G G A A G G A A G G A G C C C C G G G G G A A A A A G G G G A G A G G G A A C C G G G G C C G G G G G G A A G G G G A A A G G G G G A G A A A A A G G G C C G G G G A A A A A A G A G G G G A G G A G G A G A G A G G A G A C C G G G G A G G G G G G A G G G G G A A G A G G G A A A A G G A A G A G G A G A A A G A C A A G G A A G G A A A G G G A A G G A A G G A A A A A G G A G A A G G G A A G G C C T T A A G G A A C A G G A T A A A A G G A A G G G G A A G G G G A G G G G G G G C C A A A A C C G G T T G G A T C A A G A G A A G G G G A A A G A G A A G G G G A A C C A A C C G G A A A A G G G G G G A A A G A A G G A G A A G A G G C C A C G G A A A A G G A A G G G G A A G G A G A A G A A A A A A A C C A A A G G G A G A G A G A G A A A A A A G G G A G G C C G G A G A A G G A G C A A G G A C C C C A G A C G A A A A A A A G G G G A A A A G G A A G G G G G G A A G G C C T T G G A A C C C C G G G G A G G A A G A G A G G A G A C C G G A G C C A A C C G G A G G G G G G G G G C G G G G A C C G G A A G G C A G G A A T A A A A G G A G G G A A G G G A A A A G G A A A A A A A A G G A G A G G G A A G A G G G G A G C C G A A G A A G A T T A A C C G G G G C C G G A A A G A A C C G G G G A G C C A G A A A A G G G G A G G A A A C A A A G A C C G G A A G G A C G A G G C C A G G G G G C C A G A A A G G G A A C C C C G G A G A A C C G G G G G A A A G A G G C A G G G G G G G G G G A A A A C C G G A A A A A A G G C C A A G G G G A G A A C G G G G G G G G G C C A A A A A A G G G G C C C C G G A A A A A A C C A A G G A A A A G G A A G G A A G G C C G G G G A A A A G G C C G G G G A A A A A A G G G G G G A A G A G G G G G G A A G G G G C C A A A A G G G G A A C C G G A A G G A A A A G G G G A A G G G G G A G A A G G G G A C A A A T A G G T A G A T A G A A G G A A C A C C A A G G G C A A G G C T A A G G A A A T T C C A G G A C G G A A G C C G A G A G A C A A A A G A A A G C C A A C A T T G A G A G G A G G A A G G G G G G G G G G G G A G A G G C C A A G G A A A A G G C C C C A A A A T T G G A A G G G A A G G A G A A G A G A G A G G G G A G G A A A T A A G G A A G G A A G G C C A A G G A A C C G G A G A A G G A A A A G G G G G G G G G G A A G G A A A A G G G G G G G G G G G G A A A A A A A T G G G G A G A A A G G A G G G G G G G G G G G G G A A A A A A A G G G G G G G A A A A G A G G A A A A A T T C A G G G G G C A A A A G G G G A A G G G A G G T T G G G G C A G A A A G G A A C C G G G G G G A G C C A G C C G G A A C C G G G G C C A A A A G G A A A A A G A A G G A A C C T A G G G A G G A A A A A A A A G G A A A A C C G G G G G G C C C C A A A A A A G G G G A A A A G G A A G G A A G G C C C C G G G A G G C C G G G G G G G G G G C A A A A G G A C C A G A G G G C C G G G G A A G G G G A A C C G G A A A A A A G G G G C C G G G G A A A C A G G G C A A G A A A A A A T T G G T A G A A A A A A A C A A A A A A A C C A A A A G G A A A A C C G G G G A G G G C A A A C C G G A A A A A C A A A A A A G G C C G G G G G G G G A A G G A A A A G A G A A G G A A A C A A C A A A A A A C C A A C C G G C A C C G G G G G A C C A A G G A A A A A A G A G A A G A C A G G A G A A A C C A G A A A A G G A A A A A G G A G A A G A A G A G A G A A G C G A A G G G G A C A G A A A C A C A A A G C A G G C A A A C A G G A G A G A G G A A G A C G A A A C A G G G G A A G A G G G C G G G G A A T T A A G G G G A A G G A A A A G G A A G G G G C A C C C C G G C C A A A A C C G C A A A C A A G G A G C C A A T A C A A G A G G A G A A G A A A A C C A G A A A C G A A A C A A A G G G A G A A A G G G G G G A A A G G G G A A G A A A G A G C C A A A A A A G G G G G A G G G G G A G A A A A A A A A A A A A A G G A A G A A A A C C C G G G A G A A G A G C A G G G A A A A A G G A A A A A A G G A A A A A A C C G G G G C C G G G A G A G G G G A C G G G G G A A C A A A G A A G G A G A A G G A A A G C A G G C C A G G G G G A G G G G G A A G G A A G A A A A A G G A A G A G A A A A A G G A A A A G A G A G A G G A A T A C C G G A A A A T T A G G G A A A A G G A G A G A A C C T T A A A A A A A A G G A A C C G G T T A A C A G G A A G G A A A A A A G A C C A G C C C A A G G G G A G G A G A A G A A A G G A A C A A G G G A A A A A C G G G G G A G G T T G G G G A A G G A A G G C C G G G G G G G A A A A A G A C C G G G A G A G G G G G G A A A A G G G A A A G G G A G G G G A G C C G G G G G G A A A A G G G G G A A G A A A G A A C G C A G G A T C A A G G G A A G G G G G G G G G G C C A A A A A A G G G G G G A G G G C C A A A C A G C A G G G A A G T T G A G G G A A A G G A A C A A A A C G A G A A A A A G A G G A A G G G G A G A C A A A A T T G G G G A A C A A G A G C C G G G G G G A G G A A A C C A A G G A A A G A G G G G G A A A G A A A A G A A A G G A A G A A G A A G G G G G A A G A A G G G G A A G G G G A A A A A A G G A A G G A A A A C C A A A A G G A A A A G G T T A A A A G G G G A A C C A A A A G G G G G G A A G G A A C C G G G G A A G G C C A A T T A A A A A A G G C C A A G G G G A A A A G G G G A A G G A A A A A A G G G G A A A A A A A A A A A A G G G G A A G G A A G G A A G G C C A A G G C C A A A A A A G G C C A A G G C C C C A A G G A A A A G G A A G G G G G G G G A A G G A A G G G G C C C C A A C C G G G G A A C C G G A A A A G G G G A A G G A A G G G G A A G G A A A A G G A A G G G G G G A A G G G G G G C C G G G G A A G G A A A A G G G G G G A A A A A A G G A A G G G G C C G G A A G G A A A A G G C C G G A A 0 0 A A A A G G A A A A G G G G G G G G A A A A G G A A A A A A G G A A A A G G C C G G A A C C A A A A G G A A G G A A A A A A A A A A G G A A A A G G A A G G A A A A A A A A A A A A A A A A A A G G G G G G G G A A G G G G A A A A A A A A G G A A A A A A G G G G G G G G G G A A A A A A A A G G G G A A G G A A G G G G G G G G G G C C G G G G G G G G A A G G G G G G G G A A C C A A T T G G G G G G A A G G C C A A G G G G A A C C C C T T A A G G G G A A A A A A A A A A A A G G A A C C A A A A A A C C C C G G C C G G A A C C G G C C A A A A A A G G G G A A A A A A G G A A G G G G A A G G A A A A A A C C C C A A A A G G G G G G G G G G A A A A C C A A A A A A A A C C G G A A G G A A G G G G G G G G A A A A C C A A G G A A G G G G A A C C A A G G G G G G G G G G G G A A A A G G G G A A C C A A A A G G A A G G G G G G G G A A C C A A G G A A A A A A G G A A G G A A G G A A A A A A G G A A A A A A C C A A G G G G A A A A G G A A G G A A C C G G A A A A G G A A A A A A A A A A G G A A G G A A A A A A A A G G G G G G G G G G C C A A A A A A A A G G C C G G G G A A G G G G G G G G A A A A A A G G G G G G A A G G G G C C A A C C G G A A A A A A G G T T A A A A A A A A A A G G A A A A A A G G G G G G A A G G A A A A A A G G A A C A G G A G C C C A G G G G C C G G A A A G A G A A G G G A C A G G A A A A G G A A G A C C A A A A G G A G A A A A G A A A G G G G G A A A A G A G C C A A A A G A C C A A C A G G G A A A C A A G G A G A G A A A T T A A A A A A A A A A A A T T G A A A G G G G T T G G A A A A A A A A T T T T A A A A A A C C A A A A G G G G A A A A A A C C A A G G A G A A A A A A A A G G A A A G A G C C A A C A A A A A G G G A G A G A C C A G A A A C A A G G C A G G G A C C G G A G A A A A C C A A G G C C G G A A G A A G A A G A G A C C A A G A G G A A G G A A A A C C A G G A G A A A G G G G A A A A G G C A A A C C A A A C G A G A A A G G A A A A C C C C A A A A G G A A C C G G A A A A G G C C A A A A G G A A G G G G G G G G A A G G A A C C A A A A A A A A G G G G C C A A G G T T A A G G A A C C G G A A C C A A C C G G A A C C G G G G G G A A G G G G A A A A A A A A G G A A C C A A G G A A G G A A G G C C A A C C G G G G C C G G G G A A A A G G G G A A G G G G A A C C G G A A A A G G C C G G G G A A A A G G G G G G A A G G G G G G G G A A C C C C C C A A C C G G A A A A G G G G G G A A G G A A G G G G A A G G A A G G C C G G A A A A C C A A C C G G A A A A G G C C G G G G C C A A A A A A G G G G T T G G A A A A A A A A A A A A G G G G A A A A A A A A A A A A G G G G A A A A A A G G A A C C G G G G A A A A A A G G C C C C A A G G G G A A C C G G G G A A A A A A G G G G G G A A G G G G A A A A G G C C A A G G G G A A C C C C G G G G T T G G G G A A C C G G A A A A G G A A A A A A A A A A A A G G G G C C A A G G A A A A G G G G A A A A G G A A G G T T G G G G C C A A A A A A A A G G A A T T G G C A A A G G G A A G G G A A G G A A G G G A A G A A A G A A G G A A G A C C G G A A A A G G A A G G A A A A G G A A G G T T A A T T A A A A G G G G A A A A G G G A C A G G A A G G A A T T G G G G A A G G G G A A G G T T A A A A G G G G A A G G G G A A G G G G G G G A A A A G A G A A G G A G A G A G A A A A A A A A A A A A G G A A A A A A A A A A C C C C A A A A A A T T G G A C A A G G G G A A A A T T G G A A G A A A C C A A A A A A G G C C A T A A C C T T C C A A A A G G A A G G G G G G A A A A A A A A A A A A G G C C G G G G A A A A A A G G C C A A A A A A G G G G C C G G T T G G A A G G A A G G A G G G A A G G A A G G A A C C A A G G G G G G A A A A G A G G A G G A A G G A T T A A A G A A G G T T A A G G G G A A G G G G A A A A G G G G A G A C G A A A A G A A C C A A A A A A G G C G A G C G A G C C C C A G G A A A C C A A G G A A A A A A A A G G G G T T G G A A G G A A A A A A A G A G G G A A G A G G T T G C G G G A A G A A G G A A C C C A C A A A A G A G A A G A A G A A G A A G G G A A A A G A A G G G A G G G A A A G A G G G G G A A G G G G G G G A A A G A G G G A G A A A A G G G A C A G A G A A G G G G A A A A C C G G G G A A G G A A A A A A A A A A A A A G C C A G G G G G T T G G A G A G A A A A A G G G G G G G A C A G C A G G G A G G C C G G A A A G G A A A G A A A G A A G G A A C G G T A G G A A G G G G G G A A A A G G G G A A C C C C A A A A A A G G A A G G G G G G A A G G G G C C G A G A G A G G G G C A G A C A A G G G A A A A A A A A T T G G G G A G G G C C G A G A G A G G A A G G G G C C A A G G A G C C A G A G C A G G A A G G C A A G A A A A G G C A G G A G G G A G G G G G A A A A G G A A G G G G C C C C A A A A C C A A A A A A C C C C A C A A A A G G A A G G A A A A G G A A G G G G A G A G A A G G G G A C A C A A G G A G G G A A G G A A A G A A G G G G G G A A A G G G A A A A G G A A A A G G C C T A A G G A A G A G C C A A G G C C G G A A A A C A A C C A A G A A A A G A G G A G G G G A G G G A G G A A A C C C A G A A G G A G G G G G G G A G G G G A A G G G A A G G G G G G C C C C A A A A A G A A G G A A G A G G G G A A G A G G G A G G G A G A G G G C A G A G G A A G C C G G G C A A A A G A A G A A G G A A A A T T A A C C G A A C C C A A C A G A G A A A A A G G C C G G C C A G A A A A A A A C A G G G G G A A G G A A G A G G C C A C G A T T G A A G A A A G G A C G G G A G A A A G G A A G A C C A A T A C A C G A C A G G G G G G T T G G G G G G G G G A A A G G A A G G G A G G G A G A G G G A A A A A A G C C A G T T A A G G A A A G A A C A G A A A G G A A A G G A A C G G A C A A A G A A A A G G G A G G A A T T G G A G A C A G G G A A G G A G A G A G A C G A G A A G C C G A G A A G A G A G A G A A G G C C A A A A A A G G A G A G G A A A A G A A A G G G G G A A G G G G A C T T A G A A G A G A A T A G A G G G A G A A A A A A G G A A A A G G G G A A T A G A A G A G A A A A A A G G A A G G A A A G C A G A A G G A A A A A G A G G A A A A G G G G A A G G A A A A A A A A G G G G G G A A G G G G A A C C A A G G G G A A A A G G A A A A A A G G G G G G G G G G G G A A A A A A G G A A C C A A G G A A G G C C G G C C G G A A A A C C A A A A A A C C A A G G A A A G A A G G A A A G G G A A G G C A G G A A A A G A C C A A G G A A A A G G A A A G A A G A G G A A G A A A A A G G G G G G A A A A G G G G G G A G G G G G C A A G G A T T A A A C A A C A G G G G C C A A A A A A G G A C G G A A G G G G G G A G G G G G A G G G C C A G G A A A G G G G A A G G C C G A A A G G G G A A G G G G G G A A G G A A G G G G C C G G A A A A G G C C A A A A C C C C G G A A G A G G G G G G G G G A A C G G G G A G G G G G A G G A G G G G A A G G A G A G G G C C G G G G G A A G G G A A C A G G A G G A C C A A G G G G A A A A A A G G C C G G G G G G A A G G G G A C C G C A G A G G A A A A G G A A G A G G A A A G G G A G A A G G A C A A G A G G C A G G G G G G C C A A C C A A G G A A A A G G A A G G G A C G G A A A G A A A A A A A A A A A G G G G G G G G A C C A G A A A A C G G A G G G A G G A G G T T A A G G G G A G G G A A C C A G A T A G A A G A A G A A G A A G G G G C G G A A G A G A A G A A A A C C A A A A A A G G A A C C A A G G G A A G A G C C A G C A G G A C A G A G A G A G A A G G A A G G C C G G A A G G C C A A A A G G A A G G A A G A A G A C A G A G A A G G A A G A A A G A G G G A A G A G A G G A A G T A A G G G G G G G A A A A A A G G A A A A C C G G G G A A A A A A G G G G G G A A A A G G G G G G A A A A G G A A T T A G A G A G A A A G A A G G C A G G A A G G A A A A G G A A G G G G A A A A C C A A A A A A G G C C A A A A G G A A G G A A G G A A A A G G C C G G G G A A A A A A A A C C G G G G A G A A A A A A A G G G C C A G A G G A A A A A G G G G G G G G G A A G G G A A C G A A G G C C C C G A C C G G G G G G A G C A G G C C G G C C A A C C G A G A A G C C G G G G A T A A A A G G A G A G A G G A C C G G A A G G A A A A G G C C A A A A A A A A A A A A G G A A A G C A C C G A G G G A G G A G G G G G G G A A A G G G A G A G G G G A G G G A G A A G G A A G G G G G A A G G G G A C C C G G A G G G C C C C A A G G G G G G C C A G G A G A C A G A G G A A A A G G A A A A G G G G A A G A T A G G C C C G G A C C A A A G A A G G A A G G A A A A G G A A A A A A C G A G G A A A A G A A A G G G A A A A G A G A G A C C G A A A C C G G G G A G A A G G G G A G A G A A A A A A A A A A A A G G A A C C G G G G G G A G C A A G A G G G G G A A G G A A G A G G G A G G A A G G C C C C A A A A G G A A A A A A G G A A G G T T A A C C A G T T G A A A G G G G A G A A A A C C A A A G A G G A C G A G A G C C G G C C G G G G C C A A A A G G G G G G G A A T G A G A A A C A A C A C G G G G T T A A G A G A G A A A A A G A G A G G A A A A G G A G G G A A A A C C A G G A A C A G A G G G A G G A A A C G A A A G G A A G G G G A G A A G A A G G A A G G G G A A G G G G G G G G G G A A G G C C G G A A A G A A G A A G C C G A G G A A G G G G C C A A A A G G G G A A A A A A G G A G A C G A C C A A A A G G A A C C G G C C A A A A G G C C A A G G G G G G C C C C A A A A G G A G A G G G A G A G C C A C G G A A A A A C G G A A A A A G A G T T G A G G G G G G G G G G G G C C A A G G A G G G A A G G G G A G G A G A A A G A C C G G G G G G G G C C A A A A A A A A G G G G C C G G G A G A A T A G G G G G A A A A A A G G G G A A A A A A G G G G G G A A A A C C A C G A C C G G A A A G G G A A C C A C C C A C A A G G A A A A G G A A A A C C G G A A G A A A G G A A G G G G A A C A A G G G A C A A A A G G G G A G A C A G G A A G A G A A A G A G G A A G A G A A A A G G G G G G G G G G G G A A A A A A A A G A A A C C G A G G G G G G G G G G C C A A A C A C A G G G G G A A G G A G C C G G G G G A A C A A A G G G G G A A A G A A C C G A G G G G A A G G G G G G A A G A C C A G A G G A G A G A G A A C C A G G G G G G C A G G G G A A G G C C A A A A A G A G C A G A G A A C G A G A G G A A G A G G G G G A G G A A A A G G G G A A G G G A A A G G G G A A A G A C A A C A G A A G A A C G G A G G C A G A A G A G T A G A G A G G A G A G A G G A G A G A G A C G C A A G A G A G G A A G A A A A G G A G G G A A G G C C G A C A A A G G A A A A A A A A A A G G G G A A A G A C A G A G C A G G A G A A A A G A A C A A G G A A A A A G G A C A A A G G A A A A G G G A G A G A A G C C G A G G A G A A A A A C T A G A C C T T G G G G A A A A G G G G A A C C A A G G A A G G G G A A A A G G G G G G C C G G G G A A A A A A A A A A A A G G A A G G G G G G C C C C G G G A A A G G A A A A A A G G G G G G A A G G T T G G C C A A G G A A A A A A G G G G A A G G A A A A A A G G A A A A G G A A A A G G T T A A G G G G G G G G T T A A G G C C G G G G G G G G G G G G G G G G G G G G C C C C G G A A G G G G C C A A G G A A A A G G A A G G G G G G G G C C A A A A G G C C T T G G A A G G G G A A A A C C A A G G C C A A G G A A A A A A A A A A G G A A G G G G A A G G T T G G G G A A G G T T G G G G G G A A A A C C G G G G G G G G G G G G G G G G A A G G C C A A A A G G G G G G G G C C G G G G A A A A G G G G G G A A A A C C A A A A G G T T G G C C C C G G G G T T G G G G G G G G A A G G A A A A G G A A A A G G A A C C G G G G A A A A A A A A G G A A G G G G G G A A G G G G G G G G G G G G G G G G G G A A G G G G A A G A G G A A G G G G A C G A G G G G C C A A A C T T A A A G A G G G G G G G G C G A C C A A A A G G A A G G A A G G A G C A G G C C G G A A A G A A C A G A C C G A G C G A A A G G G C G G G G A A G G A A G G G G G G A A A A A A A A A A G G G G A C C C G G A T A G C A A G G G G G G G A G A G C A A G G A G A A C G A C C A A A A A G A A G G G G G G A A A A A A A G A G A A G G C C G C G G A G G G G G A G C A G G A A A A A A G G C C A A C C A A G A G A C C A A A A G G C C G G A A A A A A G G G G A A G G G G C C G G A A A A G G G G G G A A A A A A A A A A G G C C G G G G A G G A A A A G A G A G C C A G G C A A G A G G A A G G A A A A G G A A G G T T T T A A A A A A A A G G A A G G A A C C C C G G A A G G A A G G A A G G G G G G G G C C C C A A A A A A C C A A G G C C A A C C A A G G A A G G C C A A A A C C A A A A G G A A G G A A A A G G A A A A G G A A C C G G A A G G G G G G A A A A A A A A G G A A G G G G G G A A A A G G G G C C A A A A A A G G A A G G A A C C A A A A G G G G C C A A G G G G G G A A A A A A G G G G C C T T G G G G G G G G C C G G A A A A A A G G A A G G A A G G A A G G G G G G A A G G C C G G C C G G C C G G A A G G G G A A A A G G A A G G C C C C A A G G G G G G C C G G A A A A G G A A A A G G A A A A G G G G A A C C A A G G G G A A C C A A G G G G A A G G G G A A G G A A A A G G G G A A A A C C A A G G G G A A G G G G A A G G G G G G A A G G A A G G C C A A A A A A G G G G G G G G G G A A G G G G A A A A G G G G G G G G G G G G T T C C C C G G G G G G G G C C A A G G G G C C G G A A G G A A G G C C G G G G G G A A A A G G C C G G A A A A G G G G G G G G C C G G A A C C G G G G A A G G C C G G A A G G A A A A A A A A A A C C A A G G A A G G A A G G G G A A G G G G G G A A G G G G G G G G G G G G G G A A G G G G G G G G G G A A T T A A G G A A A A G G A A G G G G G G A A A A A A C C G G A A A A G G G G G G C C A A A A A A A A A A G G G G A A A A A A C C A A G G A A A A A A G G G G A A A A G G A A G G G G A A A A A A G G G G A A G G T T G G A A A A G G G G A A G G A A A A A A A A G G A A A A A A A A G G A A A A G G G G C C G G G G A G C A A G C C G G G A C C G G G G A A G G G A G G G G A A G A A A A A G G G G G G A G G G C C G G A A A A G G C C A A G G G G G G A G A G A G A G C A G A G G G G C C A G A G G G G G A A A A C A G G G A G A G G A G C C G G G G G G A A A A A A G G A G A G A G G G G G G A A A G G G G G G A G G G G A C C A A A G G G A G G G G G G G A A G G A A A A G G G G A A T T A G C C G A C C A G G A A G G G G G C C G G A A G G G C G G G A A A G G G G C C T T G G A G G G G G G G C C A G G A G G A G A G A G G G A G A A C C G G A A C C G G A A G G A A G G A A A A G G G G C C A A A A G G G G A A G G G G A A G G G G A A G G A A A A A A A G C A G A G A A G A A G G A G A G A A G A G G C C G G G A A A A A A A A A G A G G G G A A C C A G A G G G C C C C A G G G A A C C A A A A A A A A A A A A A A C C A A G G G G C C G G A G A A G G G G G A C A A G A G G G G G G G G C G A A A A G C A T A A A A C A A A A G G C C A A C C A A G G A A A A A A G G C C T T G G G G G G G A G G A A T T G G A A A G G A A G A A A A G A G A G A A G A A G A A C G A G G A G G A G G G G A A G A A C G G G A C A A A C C G G C C G G G G G G T T G G G G G A G G C C A A G G G G G G A A A A A A C C G A A G G G C C G G G A G A T T A C A G A G A G G G C C G G A A A A A A A A G A G G G A A C A A A A G A A G A G G G A G G C G G A G C G A G A G G G C A A A A C G G G A C C A G A A C C A G G A G G G G G G G G G G A A G G A A G G A G C G A G G A A A A A G G G G A A A G C C A A A A G G G G G A A G A G G G G A G A A G A G T A A A G A T A A C A G G A G G A A A A A A C C G G A G A G A G A A A A G G A A A G G G G G G A A G G G A G G G G G A G A A A A T T G A G G A A A A G G A G G G G A A A A A A A C C C G G G C G A G A A G G T T G G G G T T G A G G A G G G G G A A C C A A G G C C C C G G C C G A A G G A G A C C G G A A G G G G A C C C A A A A A A G G G A A G A A G A A G A A G G G G A A C C G A A G A A G G A G C C A G A A A A A A A A A A A A G G A A C C T T A C A A G G G A A A G G A A A A A A G G A A G G G G A C G G G A A G C C C A A G A A A A A G A A A G G A A C A A G G C C G G A A C C G G G A G G G A C C A A A A A A G G C G C G G C C A A G G A G G G G G G C A A A A A C C T T C C G G G G A A C C A A G G G G C C A A G G G G G A A C A G G G G G A A G G G C A A C A C C G G G A A G G A G G A T A G C C A A C A A G G A T T A A G C G A A C A T G G A A T T G G A A A A A A G G A A A G G G A G T T A G G A A A A A A A G G C C G G G G C C A G A G A G A G A A A G A A C C A A G G G G A A G G A A G G A A A A G A T T A A G G G G A A G A A G C A G A G G C C A A G G A A C A A G A G A A G G G G A G A C A G G G G G A G A A A A A A A G G A A A G G G G G G T T G G A C A T A C A G G G G A A G A G G A A A G G G G G G G G A A C C G G G G G G G G G G A A G G G G G G G G G G A C G A A C A G A G C C C C A G A A A A G A G G A A T T C C A A G A G G G G G G A A A A A A G A G G A G G G G G T T A G A G A G A A G G A C A A A A A G A G G A A G A G A A G G A A G G A A A A G G G G G G A A A A A A G G A A G G G G C C G G G A G A A G A A A A A A G A A G G A T T G G A A G G A A G G G G C C G G G A A A G G C C G G G G G G A A G G A A A A G G G G C A G G G G G A G A A G G G C C A A A A G G G A G G G A G G G G A C A G A G A A G G T T A A C C G G G G A A A A A A A A G A A A G G A G A T G G G A G A G A A A G G G G G A A A G G G A A A A A C C C C A G C C G G C C G G C C A A A A G G A A A A A G C C G A G A A G A G T A A A C C A C G G A A G G G A A G G G T A A C C C A A G G A A T T A A C C A A A A G G G G G G G G A A G G G G G G A A A G G A A G A A G G G G A A G A A G A G T A A G A G A G A G G G A G G A C A G G G G C G C A A A G G A A G G G G C C A G A T A A C C A A G G G G A A G G A A G G A G G G A A G G A A C C G G A A G G C C A A A G G C C A A A A A A A A A G G G A A G G G G A A A G G G A A G A G A A G G G G G G C C G G G A G G G G G A G A A G A A G A C G A G T T G G A G A G G A G G A C G A G G G G C C G G A A A A G G A A G G A A A A A A G G G A A G A A A A A A G G A A A G T A G G A A C C G G G A G G A A A A A G C A G A G G A A C C A A A G C C A G T A A A C C G G G G A G C C C C G G A A C C A A G A A A G G G G A A G G A A G G A A G G A A G G A A C A A A G G C A G A A G G A G G G G G A A G G A A T G A A G C A C C C C G G G G G A G G A G G G A G G A G A T T G G G G G G G G A A G G A G A G C C A A A A G G C A T T T T A A A C A A G G A G G A A G G A G A G G G A A G G G G G A G G A G G G G G G A A G G G G G G G G G A G G G A A G G G A G G G A A A G A A A A A A G G C G C A A A G G A G A A C C A A C C G G G G G G G G G G G G A A A A G G A G G A G G A A G G G G G G G G G G A G G G A A A A A G G G G G A A A G A A T T G A G A A A A A G G G G A A A A A G G G A G A G A G G A G G G G A A C C G G A G G A A G G A A G A A A G C C A G A G A A A G G A G G A G C C A A G G G G G G A A A A A A A A A A C C G C G G A A G A G A A G A A C A G A G G G G A A G G C A A A C C G G A G G G A A A G G G G G A A A A A A A A A C A G A A A A G A A G G A A A G A A A G G G G G G G G A A G G G G A A A A A G A A A A A A G G G G A A G G A A G G G G G G G G A A A A A A A A G G A A A A A A G G A A C C A A G A G A A A G G G A A A C C A A A G A G G G G G A A A A A A G G C C G G A A A A A A A A G A G A C A G A A G A G A G G A G A A G G A C A A A A G A G G G G G G G A T A A A A A A A A G G G A A G G A A A G G G G G A G G A G A A A A A A G G A A A A A A A A T T A A A A G G A A C C A A A A C C A A T T A A A A A A C C T T A A A A A A T T G G C C A A A A G G C C A A C C A A A A G G A A A A G G A A A A G G G G G G A A G G G G G G A A A A G G G G G G A A G G A A G G C C G G G G A A A A A A G G A A A A A A A A A A A A A A A A A A G G G G A A C C A A A A G G A A A A G G A A A A C C A A A A C C G G G G G G A A A A A A G G G G A A A A C C G G G G G G A A A A A A G G A A G G G G G G A A A A G G C C C C G G G G G G G G C C A A A A A A T T C C A A A A G G G G A A A A A A A A C C G G G G G G G G A A G G G G T T A A G G G G G G A A A A A A G G G G G G G G A A G G G G A A A A G G A A G G C A A A A G A A G G G G A G A A G G G G A A C A A G G A A A A C G G G G G G G G G A A A G A C C A G C G T T A G A A G A A G C C G G G G G A C C G A G G G G G G A G A G A A G G G G C C G G A A A A A A A A G G A A A A A A G A A A G A T T G A G A A A A A C C G G A A G A G G A C G A A A A A G G T T A A G A A G A G A A G G G G G G A G G A A G G G A G A A A G A G C G G A G G C C C C G A A A A G A A A A T T A A A A A A A G A A A A A A C C G A A A C C A A A G G A A G G G A C A A G G A A A T G G G A G G C C C C A A G G G A G G G G A A C C A A G A G G G G C C A C A A C C G G A A A A C C A A A A C A G A A C A A C A G G G C A G G G A G G A G G G G G A A G A G A G A G T T A A A G A G A G C G A A A A G G A A G G G G G G A A G G A A A A A A T T G G A A G G A A A A G G G G G G A A G G G G A A A A G G C C T T A A T T G G A A A A G G G G C C G G G G A A A A A A G G A A G G A A A A A A A A A A A A G G A A A A G G G G G G G G A A G G A A G G G G G G C C A A G G A A G G G G A A G G G G C C A A C C A A A A A A A A G G A A G G A A A A G G C C C C A G G G G G G G A A C A G G G A A G A A A G A G G G A A G A A G G A A A G G A G T T A A G A C A G G A C G A A G A G G G G G G G G G A A G G G G C C A A C C A A A A G A G G G G C G A G A A A G C C C C G G A G G A A G C C C G G G G G A A G G G G A A A A G A G G G A A G A A A G A G A A G G G G A G C A T T C C A A A A A A G G A A G G G A G G A G G A A G G A G A G G G G C C G G G G A A G G A A A A G G C C G G G G T T G G G A G A G A A A A A G G G G A G G A A G G G G A A G G A A A A A G G A G G G C A A C A A C C A A G G G G A A G G A A A A G G A A A A C C G G G G A A G G A A C C G G A A A A A A G G A A C C G G G G G A A A A G A A A A A A G G A A A A T T A A A A A A A A A G A A G G A A C C G G G G A A G G A G A A A A A A G G A A A G G G G G A A G G A G A A G A G G G G G A G A C C G A C C G A G A A A A A A A A A G A G A G G A G A G A G G G G G A A A G G A A G A A A A G G G G C A G G G G G A A A C A G A G G A A A A A A G G A A A A A A C C A A G A A A G A A C A G G G A G A A G A C C G G C C A G G G A A A A A A C C C C A A A A C A A A C C A A G G G G G G G G G G G G A A G G G G A A A A C C A A A A A A C C A A C C G G A A G G A A G G G G G G A A A A G G G G A A T T G G G G A A T T G G G G G G A A G G G G A A G G A A G G A A C C C C G G G G G G A A A A G G A A A A G G A A A A G G A A G G A A A A T T G G G G G G A A A A G G A A G G A A A A G G A A A A G G A A A A A A G G T T A A G G A A G G C C G G A A G G A A G G A A A A T T G G A A A A A A C C A A A A G G A A A A G G G G A A A A A A A A G G G G A A A A G G T T A A A A G G G G A A A A G G A A A A G G T T G G A A A A A A G G A A C C G G G G G G A A A A A A A A C C G G G G A A G G A A G G G G C C A A C C A A G G A A A A G G A A T T A A G G G G A A A A C C A A G G G G A A G G G G G G C C G G G G G G G G C C A A G G A A G G G G A A A A G G A A A A C C G G A A G G C C G G A A G G A A A A G G G G G G G G G G C C G A A A G G G G G G G G G A A A C C A A G G G A G A A A G G G G G G G G A G A G A G G A A A G G G G A A G G G A G G A C A A A G A A G G A A C C C C G G A G G G A G G G G A A G G G A C A A A A A A G G C C A A A G A A A A A A A A C C A A A A G G A A A G A A G A G G C C G G A A A A A A G G A A A A A A G A G G C G C C T A G A A A T T G A A C G A G G A A G A C G G G A A A A A A C C A A G A A G G A G G G A G A A A A G A G G A A G A G A G C C A T A A A C A A A A G G A A A C G G A A G G C C G G A A C G A A G G G G A G G A A A A G C C C C A A G A G A A T A G G G A A A A A A A A G A G A G G G A C A A A A A C C A G C C G G G G A G G A C C G G A A G G C C G A A G A A C C C C A G C C G A A A A A G G A G C C A G G G C A C C A A A A C C A A G A A A C C G A C C A G A A A G A A G G A A A A A G A A A A G G A A G G A G G G G A G G A A A A G G G A C C G G G A A G A G A A A C A G G G A G T T G G A A A G G G T A C C C C G G G A A G A G G A G A A G A G A G G G G A A G G G A G A A C C G G C C T A A A T T A G G A A A A G A A T T G G A A A A C A A A A A A G A G G A A A A A G G T T G G C C A A A A A A A C G G C C A G G G G A G A C A G A A C G G G A G G A G G G A A A A G G A C G G C A A G G G C C C C G G G G G G G G A A G G G G A A A A A G G G A C A G G G A A C A G G T T T A A G A G G G G A G A G A A G A G A G C C G G A A A C T A T A C A G A A G A A G A A G G G G G G G A A T T A A C C G G A A A A G G G G C G G G G G G G G G G G G G G G G G G A A G A G G G G G A G G G G G G G G G C A A A G G G G G G G G G G C C A A C C G G T T C C A A C C G A G G C A T T G G A A A G A A A A G G T T A G A G A C G G A A C C A A C C G G C C A G G G A A G G C C A G G G A G T A A A A G G G A A G G A G G G G G A G G G A A G G A G A C G G A G A A A A C A G G A A G G G G G G C C G G G G A A G A A G G G C C A A G G A A G G A A A A G G A A A A G G C C A A T T A A C A A G C C T T A A A A A A A A G G G G A A G G A A G G G G A A A A C C A A G G A A A A G G A A A A A A G G A A C C G G G G G G A A G G A A A A G G A A G G A A A A G A G G G A G G C A A G A A G G A C A A G G G G C C G G G G A A A A A A A A G A G G A A A C A G G G G G C C A A G G G A G G A A A G T T C G A A G G G G C C G G G G G G A A G G A A A A A A A A G G A A A A G G G G A A G G G G G G G G G G G G G G G G A A G G G G A A G G G G G G A A C C G G A A T T A A T T G G G G A A G G A A G G G G C C A A G G A A G G C C A A A A A A G G G G G G A A A A C C G G A A G G C C G G A A C C G G A A G G A A A A A A C C A A C C C C C C A A T T G G G G G G A A G G A A T T A A G G G G A A A C A A A A T A G A G A A G G A A G A C A C A C C C G G A A G G T T G G A A T T T T G G G G G G A A G G G G A G A G A G G G A A C C G A C C G G A A C C A C G G G G G A A A A A G G G G G G A A G G G G A A G G G G A A G G G G A A G G A A A A C C G G A A C C G G G G A A C C G G A A A A A A G G G G C C A A G G G G A A G G G G A A A C A G G G A A G G G G G G G G A G T T G G A A G G C A A G G A G A C C G G G G G G A A A G G A A G A G G G A A A G G G G G G G T T A A G G G G G G G G C C G G G G C C G G A G A A C C G G G G G G C C G G C G A G C C A A G G G C G A G G A G G A A G G A G G G G A A G G G G A C G A C A G G A A G A G A A G G C A G A G A G A A A G G A A G G G A A A C A A G G A A T T A G A G G A G A C A A A A A A T G G G A G A G A A G A A G A A G G A A G G A G G A A C C A G G A G G A G G G A A G G A C A G C C C A A T A G 0 0 G A A A A T A G G A A A C A G A G G G A C A C C A C A G A G G G A G A G G A A A A G G A A G A A G G T T G G A G A A A G A A G G A A C C G G A A C C C C G A G A G A A G A C A G G G A G A A A A G A G G A A G G G G A A G G A A G G G G A A G G G G G G A A A A A G A G C C A G A A G G G G C C A A G G G G A A A A G G T T G G A A A A A A A G G A G G G A G A G A A G 0 0 G A A G G A A G A G A G A A A A A G G G G G A A A A G A G A C C G G G A A C G G G A A A G G A A G A G G G G A A G G C C A A A A C C T T A G G A A A A A G G A G G A G G A A G A A A G A A G A G G A G G G G G G A A G G G G G G A A A A G G G G A A C C A A A A G G G A G A G A G G G G A A A A G G A A G G A A G G A G A A G G G G G G A A A A G G A A A A G G C C A A G G A A G C A A A G G A A A G G C C G G G G A A G G A A C C G G A G G A T A G A G A G G A G G G A A A G G G A G C C A A C C C A A A A A C C G G C A G G A A C C G A A A T T G A G A A A A A T A A A G G G G A A G G A A A A G G A C G G G A G A G G A G G A G G A A C C G G G G A A C C C C G G T A A A A G C C G G G G A A A A A A G G G G G G A A G G G A G G A A G A G G G G A G G G G G A T A C A A A A A A A G G A A C G A G A A G G G G C A A A G A G A C G A T T G G A A G A A G C C A A C C G G G G G A A A A A G G G G A A G G A C G A G C G G A A G G G G G G G G A G A A G A A G G A G G T T A A G G C C C C G G T T A A A A A A A G A G G A C C G G C G G A A A A G A G G A A C A G G G T A A G G A A A G G G G A A G G A G A A G G A A G G G G G G A A A A G G A G G A A A G G C C A A A A G G A C G G C C A A A A A A A A A A G G C C G G A A G A G G G G T T A A G G G A A G C C A G G G A A C A A A A A G A A A G G G G A A G G A A A A G G A A A G G A A A G G A A A A G G G G C C G G G G G G A A A A A A G G A A G G T A A C A A A A A A A A A A G G A A G G G G G G G G A A A A T T A A G G C C A A A A G G G A A G A A G A G A G G A A A A A A A A G G C C A G A G G A A G A G G A T A A G G G A G A G A A G G A A G G G G C A G A A A C C G G A A A A G G A A G G A A C C G G G G A A G G G G A A G G G G G G A A A A G G A G A A A A A A A T A G A A A C G G A G G A G G G G G G A A A A G G G G A C A G G G A A G G A A A A A A A A C C G G G A A A G G G C A G A A A A C C G G G A A A G G T T A A A A A A A A G G A A T T G G C C A A A A A A C C A A C C G A G G A A G G A A G G G G C C A A G G T T A A G G G A C G G G G A A A C C A A T T A A G G C C A G A G A A G G A G A A C C A A A A G G C C G G C C A G G G A C G G A A G A A G G A G A A G C C C C A A C C C C A A A A G G G G A A T T C C G G A A A A G G A A A A A G G G G G G G G G G G C C G A G G G G A A G A C C A A G A G A G G C C G A G A G G G G A A A A G G A A G G A A A A G G C C G G C C A A G G A A G G C C A A G G A A C C G G A A A A A A G G C C A A C C A A A A A A T T C C G G A A A A C C A A A A A A A A G G G G A A G G A A A A G G G G A A G G A A A A A A A A A A G G A A A A A A A A C C G G C C A A C C A A A A G G G G A A G G G G A A G G G G G G G G C C G G A A A A A A C C C C A A A A A A G G A A G G G G G G A A A A A A A A C C G G A A G G C C A A G G A A A A C C A A T T G G A A T T A A A A A A G G A A A A G G G G G G G G A A G G A A G G A A A A G G G G A A G G G G G G A A G G C C G G A A A A G G A A A A G G G G A A G G A A G G C C A A A A A A C C C C A A A A T T A A C C G G A A G G G G T T G G A A G G C C G G A A G G A A A A G G C C A A C C A A A A A A C C G G T T G G G G G G G G A A G G A A A A A A G G A A A A A A G G A A G G A A A A G G G G A A G G A A A A A A T T G G A A C C A A A A G G A A G G A A A A T T A A G G G G A A A A G G A A C C G G G G G G A A A A A A G G A A T T A A A A G G G G G G A A A A G G A A A A G G A A G G G G A A A A G G G G G G A A A A A A A A A A G G C C A A G G G G A A G G G G A A A A G G T T G G A A G G G G G G C C A A G G A A G G C C G G T T A A A A A A G G C C C C A A G G A A T T T T A A G G G G A A C C G G A A G G C C A A A A A A A A A A A A A A A A A A G G T T G G G G G G A A A A A A A A G G A A A A A A A A G G G G G G G G G G C C A A A A C C A A G G G G G G G G C C G G A A A A T T A A A A G G A A C C C C G G G G A A A A A A A A A A A A G G C C G G G G A A C C G G C C A A G G C C G G A A G G A A A A G G A A G G A A A A C C A A G G G G G G A A C C G G G G A A A A A A T T C C T T G G A A G G A A A A G G G G A A A A C C G G G G G G T T G G G G A A A A A A A A G G G G A A A A C C A A A A G G A A G G G G A A G G C C G G A A G G A A T T A A A A A A A A G G C C G G G G A A G G G G A A G G A A C C C C G G G G A A G G G G G G G G A A G G A A C C C C G G G G G G A A A A A A C C G G C C G G A A G G A A G G G G A A G G A A A A G G A A A A A A A A A A G G A A C C G G C C A A C C A A A A A A C C C C G G A A A A A A A A A A A A G G G G G G A A C C G G A A G G A A G G G G A A G G G G A A C C G G G G C C G G G G A A G G G G A A A A A A G G G G G G A A C C A A G G A A G G C C C C G G A A C C C C A A A A A A G G A A G G G G C C A A A A A A G G A A A A G G A A C C A A G G C C C C A A G G G G A A A A G G G G A A G G A A G G A A G G C C A A A A A A A A G G A A G G G G C C G G G G A A A A A A A A G G C C G G C C G G G G A A G G A A G G A A A A G G A A G G G G G G G G A A G G A A C C G G A A G G G G T T A A A A A A C C A A C C G G A A A A G G G G G G G G G G G G G G C C G G A A G G G G G G A A G G G G G G G G G G G G A A G G G G G G G G A A G G G G A A G G A A G G G G A A A A A A T T G G A A C C C C A A A A A A A A G G A A G G C C C C C C A A G G C C A A A A G G G G A A C C G G G G A A C C A A A A A A G G C C A A G G A A G G A A A A C C A A A A G G G G G G G G G G G G G G A A C C G G A A G G G G A A A A A A A A G G A A G G A A A A G G A A G G A A G G T T A A G G G G A A A A G G G G G G A A A A G G G G A A C C A A G G A A A A A A A A A A G G G G T T G G G G A A A A A A A A G G A A G G G G G G A A G G A A G G T T A A T T G G G G G G A A A A A A G G A A A A G G G G G G C C G G C C A A G G A A A A G G A A G G A A G G G G G G C C A A C C A A A A A A G G A A G G G G G G A C G A A C C A A A A G A G G G A A A A C A G G G G G G T T G A A A A G A T G A A A C C A G G G C C G G A A G G A A C C G G A A G G C A G A G G G G A G G A A A A A G G G A G G G G A A G G G G G A A G G G A A G G G G G G G G G G A A G A G G G A A A A G A A G G G G A A C C G G A A A G G A A G A G G A C C A A G G A A C C G G A A G G C C G G A A G G A A G G A A G G A A G G G G C C G G T T G G C C G G G G G G C C G G C C A G A G G G G G G G A G G A A A G G C A C C A A G G A G A A G G G G A A G G G G C C A A A A G G C C A A G G G G A A A C G G C C C C C A G G G A G G C C A C T A G A A G A G A G A G G A G A A A A G G A T A A G A G A A G G G G G G A A G A A G A G A A A A G A C C A A A A C C G G G G A A A A G G G G C A G G G G A A G G A A G G A A A A G G G G G G A A G G G G T T G G A T G A G G A A A A A A A G G G G A G A C C A A A A G G A G C A C C C C A A G G G G G G C C G G G G G G G G G G C C C C G G G G A A C A A G G A A G A A C A A G A G G C T A G G A A G A T A A A A G G G A G A G A A A A G A G A G C C C G G A G C A G G G G G A G C A G G G C C G G C C C C G A A G A A G A C C A G A G G G G A G A G G G G G G G G G G A A A A A A G G A A G G G G G G A G A G G G A G G A A G A A C C G G A A A G A A G G A A C C C C G G A A G G A C A G A T A C G G A A C C A A C C G G A A A G G A A A A G G A A G A A G G A A G A C C G A A A A C A A G G A A A A G G C C A A A A G G T T G G A G G A G G C A A G G A A G C C A A G A A A A G A A G G G G A A C A A A G G G G A A A A G G G G A C A G A T A A A G A G A A G G A A G G A A G G A A A G G A A G G A G G G G C A A C G G A A G G G G G A G A G G A A A A A A T T G G G A A G C A A A A A A A A G C A G G A A G G G A A A A A G G A G C C G A G G C C A G A G A C G A C A C C A G A A G G A G A A A A A G G G A A A A G A G G A A G A C A A G A A G G C C C A A G C C G G A A C C T A A A A A A C G A C A C C G A A G A A A A G G G G C C A A G G C A G G G A C C G G G A G A G A A G A A G G A A G G C C G A G G A G G G G G G G A A C A G G C A A G A A T A A G G A A G G G G A C C G C G G C C A G T T G G A C A G A G G A G A A A A A G A A G G G G G C C G A G G G G G A A C G A G A A A A G A G A G G C A G A G G G A A C C G G G G A A A A A A A A A A A A A A A G G G A T G G A G G A G A A G A A G G A G A G A A G A C C A A G G A A A A A A A A A A C C A A C C C C G G C C A A C C T A G G A G A T G A A G C A G A G G A G A A G A C C T T A G G G C C A G G G A A G G G G A A G G G G G G A G G A G A G A G G G A A G A G A G C C G G G G G G G G G G G G A G A A G G G G C C G G G G G A G G G G G G A G A G G G C G G G G G G G G G G G G G A A A A G G G G G G A C G G G G G A G A C A A A A G A A G G A G A A G G A C A A A A A A A A G G G G A A A A G G G G C C G G C C A A T T G G G G C C A A C C G A G G A C C A C C G G C A A A A G A A G G C A A G G G A G A A T T A A G G G G G A G G A A A A A A G G C C A G T A G A G A G G C C G C C A G G G G G G G G A A G G C C A A A A C C G G C C C C A G A A A G G G G G A A A A A A A G A A G G G A G G G G A G G G A A G G G G G G G G A G G G A A A A A A A A G G G G G G G A A G A C G G G G G G C A A A G A A G A G A G G G A A G G G G G A A A A G A C G G A A C C A A A G G A G A A A A A G G G G G G G G G G A A G G C C A A T T C C C C A G A G G G A A C A T A G G G G G A G G G A G G G G A A T T A G G A G A A A G G A A A G G A A G T A A G G G G G C C G G T T A A G G A A A A G G A G G A T A G A G A G G G G A G A G A A A G G G A A A A C C A G A T G A A G C A T A G G A A C C C G G G G A G G C C A A G A A G A G C G G G C C G G G G A A G G C C A A G G G G A G A A A G C A C C C A G A A A G G A G G G C C A G A G A A G G G G G G A A G G G G G G G G G G A A G G G G A A G G G G A A 0 0 A G A G A A G A A A G G C C G G G G A G A T A A A A A A G A C C C C A G A A G G A A A G G A T A G A C C G A G A C C A A A G G G C C G G A A A A G G A A A G A C A C G G C C A A C C A C G G G G G G A A G G G G C C G G C C A G A G G G G A G A G G A A A A G G C A G A G A A G A A A G G G A A T T G G A A C C G G G G C A A G C C A A G G A A A A G G C C A A C C G G G G A A G G G G A A G G A A G G G G A A C C A G A G G G G G T T G G G G A A G G G G G G C C A A G G C C G G G G C A A A G G A A G G C C G G T A T T A A A A G G A A A A C A G G A A G A A A A A G G G G A A A A A A A A A A A A C C G G A A G G C C A G G G A A A G A A A A A A A A G G G G A A G C A G G A C C A A A A G G A A G A A G G A G G G G A A A A G G A G A G A G G G C C G G G A A A A A G G G A A A A A A A A A A A C A A A C C A A A A G G A A A A G G C C G G A A A A A A G G A A A A C C A A A A A A G G G G C C A G G A G G C A G A G G A G C A A A A A A G G A C A A G G A G G T T A A G G A A A A A A G G A G T A A G A G A T A G G A G A G G G A T A T A A G A A A G A A A G A G A G A G G G G G G A G A G G G A A A A A C C G A G A G A G G A A A G A A A A G G T T G A C C A A G G G G A A A A A G G A G G G G G G G G G G G G C A G A A C G A A A A A G G A A G G A A G G T T A G G A A G C A G G G G C G G A A A G G A G G G A A T T C C G G A G G G A A A A A G G G A C A G A A G G G G G G A A G A C G G A A A C G A G A A T T A A A A G G G G G G A A G G G G G G C A A G A C A A G A G G A A A A G G G G G G G A A G G A C A A G G A G A G G G G G A G A A A G G G A G G A G A C G G C C A A A G G G A A C C A A A A A A A A G G G G A A G G A A G G A A A A C C A A A A A A G G G G A A G A G A A G A A A G A A G G A A A G C C A A G G G A A G G G G A C C A G A A G G C C A G G G G G G G G G G A A G T A G G G G C C G G A A G G A A G A A G A A A G A G G A A A G A T T A A T T G G A A T T A A G C A A T T A A A A A G A T C C A G A A C A G G A A G G A A A A G G C C A A A A C C G G C C G A C A A G A A G G C C A A G G A A G G G G C C G G A A A A A A A A G G A A A C C C A G A G A G A T G A G A C A G A G G A G G G A G A A A G G A G A A A G A T T G G A C G A G G A A A A A G A G A A G G A A C C A A G A G G G G C C A A A A G G C C G A T T G G A A C C A T A A G G G G G G A A G A A A A A G A C C A A C C C C C A G G C A C C A A G A T T G A A G A T A A G A A A G A A C A A G G A A G G A A A A A G G G A A A A A A C C G G C C G G C C C C G A G C A G A C G G A A A A A A A A A A G G G G A A G G G A A A G G A G G G A A A A A A G G G G G G A A G G G G A A G G A A G G G G G G G G G G G G A A A A A A C C T T A A G G A A G G A A A A A A G G T T A A A A A A A A G G G G G G C C G G G G C C G G A A C C A A G G A A C C G G G G G G G G G G G G A A G G A A G G G G A A A A A A G G A A C C G G A A C C G G G G A A A A T T A A G G A A A A A A G G A A G G C C G G A A A A A A A A A A A A A A G G G G G G A A A A G G G G G G A A A A G G A A C C G G A A G G G G A A A A G G G G G G A A C C G G T T A A G G G G C C A A A A A A G G G G G G G G A A G G G G G G A A A A G G A A A A A A A A A A C C T T A A A A G G A A C C G G A A C C G G A A A A G G A G A A C C G A G A A A A A G G T T G G G G G G G G C C A A G G C C G G A A G G A A T A G G G G A A A A A G A G G G A A C C G G G A G A C C G G C G G G G G C G G G C C G G G G G A A T A A G G A G G G A G G A A A G A G G C C A A G G G G A C G A G G A A A A A A G A G A A G A A A A A G A A G G G G G A G A G G G G G G T T A A A A A A T T A G A G G A A G A A A A G G A G G G C C G A G G A A G A G A A A A A G A A G G G C A C C G A G G A G G A A G T T T T A A G G G G G G A A G G G G A A A A A A G G A A A A G G G G C C C C G G A A G G G G A A A A A A G G A A A A T T A A A A A A A A G G G G A A A A G G G G A A G G A A A A G G A A A A A A G G A A A A A A A A G G G C A A G G A G C C A A G G T T C C A C G G G G G G G G A A A A A A T T A C G G A G C C G A G G A G G G G A G A A A A A G A A G A A G G G G C C A A C C A A A A G G G G C C A A G G A A C C G G G G G G G G G G G G A A C C A A A A A A C C G G A A G G A A G G A A G G A A A A A A G G A A G G C C G G A A G G A G G G A C G G G G A A G G G A G G G G A A A G C C G A G G A A A A A A A A C A G G C A A A A T T A G G A A G G A G G A G G A A G G A A A G A A G A A A A G A A C C A G C A A G A A A A A A A A A G G G G A A A A A G G G G G A C C A A A A G G T T G G A A G A G G A A G G G G A A A A A A A A G G G G A A G G A A G G C C A A A G A A G G A A G A G A G G G C A G A A C A A C A A A G A A G G A A A A A A G G A A A A G G A A G G A A A A A A T T G G A A G G G G A A G G A A A A A A A A A A C C A A A G G G A A C A G G G G T A A A G G G G A G C A A C A A A A C C G A A G G G C C A A G A G G G G G G G G G G G A A A C A G A C C G A G G C A G A A A G G G G G G T T G G C C G G G G G A A C G G G A G G C G A C G G C C A C G G A A A A A C G G A A A C G G G C G G C C A A A A A A G G C C G A A A A A A G A G G A G G A A G G T T G G A G A G A C A A A G G G A A A A G G A A A A G G G G C C G G G G G A A G A A G G A A A A G G A A A A C C G G A A G G A A A A A A A A T T A A A G G G A A G A A T A G C G A A G G C C A A C C G G A A A G G A G G A A C C A A C C A A A C A A G G G G A G G G A A A A A A A G G G C C G G T T A A A G A G A A G G A C G G A G A A C C A A A A A A G G A G G A G G G G A A G G A A A T G G G A A G G G G A C C A A G G A G A C G G G G A A A G A G G A A A A A G G A A A G G G A G G A A A A A A A A A A A C A C A A A C A A G A A C C G G A A G G G G T T C C G G G G A A G G A A G G A A G G G G A A A A G G A G A T A A A A G G A G A G C A A A A G C C A G G G A A A A A A A A G G G G G G A C G G A C C C C C G G A G A G G A C G A C A G C C A C G G G G G G A A A A G G G G G A G A A C C A G G C C C G G G G G G G C C G G G G A A G G G G G G G G G G A A A A A A G G A A G G A A A A A G A A A G G G A G C C G G G G G A A A A A A A T T C G A G A G G G A C C C G A A A G G C C G G G G C C A A A A G G C C G G G G G A G G A A C C C A C C G G G G G G A A T T G G G G A A C C A A G G G G A A C C T T C C G G G G G G C C G A G G A A G G G G G G G G G G G A T T A A G G A G G A A G C A G G A G A A A A G G A A A G A A A A G G A A A A C C C C A A G G A A A A G G A A G G G G G G G G T T A A A A A A A A G G C C A A C C C C G G A A A A A A C C A A G G A A A A G G G G G G G G G G G G A A A A A A C C A A G G G G A A A A A A G G T T A A G G G G A A A A A A C C A A C C G G A A A A G G G G G G A A A A A A G G G G A A G G G G G G A A A A G G G G A A C C A A A A G G G G A A A A C C A A T T A A C C G G A A G G G G A A G G C C G G G G A A G G T T A A G G G G G G C C G G G G G G G G A A G G A A C C G G A A A A C C G G G G G G G G G G G G C C A A G G A A C C A A G G A A A A A A G G G G A A A A A A T T G G G G T T A A G G A A G G C C G G G G A A A A T T A A G G G G A A G G G G A A G G A A A A C C A A G G A A G G A A G G A A C C A A T T A A A A A A G G A A A A T T C C A A T T A A A A G G C C A A C C G G A A A A A A G G A A G G G G A A G G G G G G G G G G A A A A G G G G A C A A G G G G G G A A G G G A A A A A G G G G C C A G A A A A G G G G A C C A A A A A G G G G C C A A C C A A G G A A A A A A A A A A G G G G C C G G G G A A G G A A C C G G A A G G A A C C A A G G G G C C G G G G A A G G A A A A C C G G A A G G A A A A A A A A C C A A C C C C A A A A C C A A A A A A G G A A G G A A C C A A A A A A A A G G G G C C A A G G C C A A G G A A A A G G T T A A G G A A G G A A A A A A A A A A C C G G G G A A A A G G A A A A A A G G A A A A C C A A A A A A A A G G G G G G A A G G A A A A A A A A G G A A A A A A A A G G G G G G A A A A C C A A A A G G A A G G A A C C G G A A G G A A G G G G T T G G C C A A A A A A A A A A A A A A G G A A A A A A G G G G A A A A A A A A A A G G G G C C G G G G G G A A A A C C A A G G A A A A C C A A A A G G C C G G A A A A A A A A G G A A A A G G C C A A A A A A A A G G A A A A A A T T C C G G G G G G G G A A G G G G C C G G A A C C A A G G C C G G A A G G A A A A A A A A G G A A A A C C G G G G C C G G C C A A G G G G T T A A A A C C A A G G G G C C A A G G G G A A G G G G A A G G A A G G A A G G A A C C G G A A G G G G G G A A G G G G G G C C G G G G A A G G G G A A A A G G C C G G G G A A A A G G A A G G A A G G A A A A C C G G G G G G G G A A A A G G C C C C G G G A A G G A A A G G A A C A G G A A A G G A G G G G A A G G G A G G G G G G G G A A A A G G C C G G A G G G C C C A G C G A C C C C G G A A C C G G A A G G C C G C A A A A A A G G G G A A G A C C G G G G G G G G A A A C C C C A A A A G G G G G A G C C G G C C C C C C A G G G G G G G C A G G G A G G G A G G A A A A C C G G A A A A A G A C A G A A A G G G G A A G A G C G C C G A C C A A C C A A C C A A A A G G G G A C G G A A A A C C G A G A A G A G G A G A G G A A G G G G A A G G G G G A G G A A A G G A G G A G G G A G C A A A G A C C G A G A G G A A G G T T G A A G C C A G G A A A A A A A A A C C A A G G G G G G A A G G G G A A G G G G C C A A A A G G G A C A A G G G C C C C A A G A A A C A A T A G C C A A G G A G A G G G A A G G A A G G A C A G T A G G A G G G G A C A G G G G G G A A A A G G A A A A C C C C A A A A A A A A A A G G A A C A A G A A C A G G A G A A A A A A A A A A A A G G A A A A G G G G G G G G C C A G A G A G T T C C G G G G G G A G C A G G G G C C G G G G A A G G G G G G G G A A A A A A G G A A T T G G A A A A A A A G A A A A A G G G G G A G G G G G A A C C G G A C G G G A C G C C A G A G G G G G G G A G A A G G A A G C A C A A G G A G G G T A C C A A A A G G G G A G G A C A G G G A C A G G G A G G A G G A C C G G G G G G A G A G A G G A A C G A G A A G G G G A A G G G G G A A G G G A A G C A A G G A G G C C G A G A C A A G A A A A G G G G A G G A C A C C G G A A A C A A G G A G G G A A A A A A G G A G A A G G A G A A G G G G A A G G T T A A G G A A G A G G G G G G T T A A G G T T C C T A G A A A A A A A G G A A G G A A G G T T G G A A A A A A C A G A G A A G C C A A A A A A A A G A A G C C G G G G G A G A C C G A A A C G A T A G A A G G A G G A G A A G A A C C G G G G T T C C G G A A A A G A A A C C A A G G G G A A A A G G C C A A G G A A G G G G G G A A A G A C A G G A G A G A G A C A A G G G C C G G G G A A A G G A A C G G C A G A C A G G A G A G A A G G A A A A A A A G A A A G G G A A C C A A G G G G A A G G G G A A G G G G C C A A C C G G G G A A A A G G C C A G A G G G G A G A A A G G G G G G A A G G G G G G G G A A A A A G A G A G G A A C G A G A A C G G A A A A G G A A G G A A G G A G G G A G A G G G C A G G G G A G G G A A C A C C G G G A G A G G A A A A A A A A G G A A C C A A A A C C G G G G G G A A G G G G C C G G C C G G A A A A G G A A A A G G A A A G G G A A C C A G A A A A C C C C A A G G A A G G A A G G G G A A G G A A C C A A G G G G C C G G G G A A G G G G G G A A G G G G G A A T A C C C C C A A G G G G G G G G G G A A A A A A C C C A G C A A G G G G A A G G A G A G A G G A A G A A G A A A G G A C G A A A G G A A A A A A G G A A G G C C G G G G G G G G G G G G A A G G C A C A G A A G G G G A A A A A A G C A G G A A A A C C A A G G G G G G A A A A G G A A A A C C G G G A A G C A G G A G A G A A G A G G A A C C A A G G A A A A A A G G G G G G A A C C A A G G G G A A T T G G A A T T A A G G G G A A A A A A G G G G G G G G G G A A G G G A G A G A A A G A G G A A G G C C A G G G G G C A G A C C A A A G G G C C G G A A G G A A C C A G G G A A G G C C A G G G G G A G G G A A G G A A G G G G G A G G G G A A G A C C A A A A A G T T A A A G A G G A G G A G A A A C G G C C C C T T A A G A G G A A A A G G G G G G C C A A G G A A A A G G C C G G C C A A A A G G C C G G A A G G G G A A G G A A A A A A A A A A A A G G G G A A A A G G A A G G A A G G G G A A A A A A A A G G A A A A A A G G C C A A A A G G G G G G G G A A A A G G A A G G G G A G G G A G G A G G A A G G A A G A A A A A A A A A G G C A A A T T G G G G G A A G C A A C A A C C A A A A A A C C G A G A A A A A G G A A G A G A A G G A G G A A G G A G A A A A C G G G A G A G A G G A G G A G G G G A A G A G G G A G A A A G A G A A G G A A A A G G A A G A G G A C G G A A A G A C A A G A A A A A A G A G A A A A A G A A A A T A G G A A A A G G G G A A A A G A G A G G G A A G A T C A G A G A A G G G A A G G G G A A C C G G A A A A G G A A C A A G A A G G C C G G G G G G A A G A G G G G T T G G A A A A A A A A A A G G A G A G G G A G G A A C A A A A A A A A G G C C C C G G A A C C A A G G A A G G C C A A G G G G A C C A C C A A A A G G A A A A G G A A G A G A A A A G G A C A A G C C C A G A A C C C G A C C A A G G A A G A G A C A G G A A G G G G A A A A G G G G C C G G C C A A A A A A G A G G A G A A C C A A A A A A A G G G T T G A G G C C G G A A G G G G G G G G A A A G A A G C A A G A G G T T G G C C G A A A A A C A A A A A A A G G G C G G A A G G G G A G G G G G C C C C A G A A A A A A G G A G C C A A G G G G C C G A G A A A A G A A C C G A G G A G A G C A A A A G G G C C A A A A A A A A G G A G G G G G A G C A G G G A G G A G G A G A C A G G A A A A A G G G G G A G G G G A G G A C G G G G A C G A T A G G A A A G G A G A G G G A A G A G A G G A G A G G A A A T C C G G A A C C G G C C A A A A A A C C A G C A A A G C A C G A T A A G G G T A A G A G A G G G A A A A A A A G A G A C A A A G A A A A A A A A G G G G A C G A A G G A G A G G A A G G G G C C G G A A G G G G G G A A G G G G G G A A G G C C C C G G G G G G A A A A G G A A A A G G G G A A G G A A G G A A A A A A G G A A G G A A G G A A A A A A C C G G A A G G G G A A C C A A G G A A G G A A A A A A G G A A A A A A G G G G G G A A G G A A A A G G G G C C C C A A A A G G C C A A A A G G A A A A C C G G A A G G A A G G G G A A G G A A A A G G A A A A G G G G A A C C A A A A A A G G A A C C A A G G A A A A G G G G A A C C G G A A A A G G A A A A G G G G C C G G A A C C G G A A G G A A A A T T G G G G A A A A G G G G C C A A A A G G A A A A G G A A G G G G A A G G G G G G A A G G A A C C A A A A G G A A A A C C G G A A A A G G G G C C G G A A A A G G G G A A A A G G A A G G G G G G A A A A A A A A A A G G G G G G G G A A A A G G A A A A A A G G A A G G A A A A G G G G G G A A A A A A C C G G G G G G G G C C A A T T A A A A A A G G A A G G A A T T G G A A G G G G G G A A A A A A A A A A A A G G A A T T A A A A A A A A G G G G A A A A G G G G G G C C A A G G A A A A G G A A C C C C G G C C G G G G A A A A G G A A G G A A G G A A G G G G A A G G C C G G C C G G A A G G A A A A G G A A G G A A A A G G G G G G G G C C A A A A A A G G A A T T G G G G G G G G G G A G A A C C G A G G G A A G G G A A G G A A G G A A A A G G A G A A A G G G G G A C G G A A G G G A A A A A G A A G G G A G G A C C G C G G C A G A T T G G A G G G A A A C G G C G A A A A C C A A A A C C G G G G G G A A C C G A A G G G G G G G A G A A A A G G A A G G G G A G A C G G A A G G A G T A G G G G A A A G G G C C A G A A A G A A G A G A G G A A G G G G C G A A G G G G A A G G A A G G G G G G G A G A G C G G A G G G G G G G A G 0 0 A A A A G G G G A C A G A A G G G G G G A C G G G G A A A A G G A A A A A A A A G G A A A A G G G G G G C C G G A A A A A A A A A A A A C C A A G G G G A A A A G G G A G G G G 0 0 A C A A A A A G A A A A C C G G A A A A A A A A A G T T G G A C A A A A C C G A A A G G G A C C A G A A G G G G G G C C G G G G C C G A C C G A G A C C G G G G A A G G C C A A G G G G C C G G A A G G A A A A G G G A G G G A A G A G C C G A A A A A C C A G G G A G A A G G G G G G G G G G G G G G C C G G G G G G C C A A G G C A G G C C G G A A A A G G A A A A A A A A A A A A C C G G G G C C G G G G C C A A G G A A G G G G C C G G A G G G A A G G C C G A G G G G G G A A A A G G A A A A A A A A C C A A A A A A A A G G G G G G A A G G G G C C G G A G A A A A G G A A C C A A G G G G A A A A C C G G G G G G A A A A A A G G A A A A A A A A A A A A A A G G A A G G C C A A G G G G A A G G G G C C A A G G G G A A A A G G G G G G G G A A C C G G A A G G A A G G G G A A G G G G T T A A G G G G G G G G C C G G G G G G A A G G G G G G C C G G G G A A G G C C G G C C G C G A T A G G G A A A A A A A G A G A G A G A C A A G A G G G G A A G G G A G G G G A A A G G A A T A A G A C A C G A G G A A G A G A A G A G C A A G A G G G A A A A C C G G G G A A A C A A C G G G G G A A C C A A A A G G G G G G G G C A C C C C G G A A G G C C A A A A A A A A A A C C G G C C A A G G A A T T G G A A G G G G A A A A G G A A A A G G A A G G A A A A A A C C A A G G G G G G G G G A G G A G A G G A C A A G G A A A G G A G G G A G G G A G A A A C G A G A A C G A G G G A G A A A G A A G G G A G A G A G A A A C A A A G G G G A G G G G G G C C G G A G G G A G A G G A G G C C G G G G C A A G A A G G T T C A G A A A G G A G G A G G G G C C G G G A A G A G G G A G C A G G A A G G A G A G G A G A G A G A T A G G A G A A A A A C G A A G C C G G A A A A A A C A A G A C A G A A A G A G A G C C G A G A G G G A C C A G A G A G A A G A G G A A A G G A C C G G G G A A A G G G G G G G C C A C G G G G G G A A A A A A A G T T A A A G A T G G G G G G A A G G G G A A G G C C A A A A A G A G G G A A G G T T G G A G G A G G A A G G A A G G A A A A A A G G A A G G G G A A A A C C A A G G A A G G A A G G A A A A A A C C A A C C A A G G G G A A A A G G A A A A G G G G A A A A A A A A A A G G G G A A A A A A A A A G C G A C A A C A A G A A A G G A G A A A G G A A C C A G G G A A G A G A A A G G G A G G G G C C A G G G A G G G G G G A A A G G A G A A A G A G G A G A A G A A A A G G A A G G C C A A G G G A C C T T A A C C A G G G C G G A A G G G G G G G A G G G A G G G G G A A G G G A A G A A G G G G G A G G A G G G A G G A A A G A A G G G A G A A G A G G G G G G A G A A G G A A A A G G A A A G G A A A A G G G A A G G G G G G T T G G G G T T G A A A G G C C C C A A G G A A A G A A G G C C G G C C G A G G A G G G A G G G A A A G G G G G A G G A C C A G G G G G A A A G C G A T G A A G A G G G A G G A C C C C G G G G G G G G G G A G G A A G G A G A G A G G A A G A G A G A A A G G G A G G G G G G G A A A A A A A A A C A G G A A G G G C A G G G A A G A G A A G G G T A C A G G G G G G A A G G G G G A A G C A C C A A C G G C A G C A G A G G A A G G G G G G G G G G A G A G A A G G G G G G C A A A C C A A G G G G A A T T G A G C A A C C G G A A G G G G G G G G C C G G A G A A G G A G G G A A G G A A A A A A G A G A A A G G G G G A C A G G A A G G T T A C C C C C G G G G A A C C A A G G C C A A A G G G C C A A A G A A G G A G A T G G G G A G A A C A A A C C A C G G A A C C C C G A G A G G A A A G G A A A G G A A G G C C A C A G A A C C A G T T A A G G C C A A G G C C A A C A A A G A A G G G G A G G G G G A G G G G C C A G A A C C C C G G A A A A A A G G A A G G C C A A G G A A C C A G A A G A A G C C A A G G A A A A C G C A C C C C G A G G G A G A A A G G G G G G G G G G G G A A A A G G A A G G G G G G G G G G C C A G A A A A C C G A G G A A C C C C G G C C G G C C C G G G A A T T C C G C A G A A A G A A G A T T G G A G A A A G G G G G A A A G G G G G A G A G A G C C A A C C G G A G A A G G A A A A G G A A G G G A G G A A C A A A A A A A A A G G A A G G A A A A A A A A A A A A A G G G G G G G C C A A C C A A G G G G C C G A G G G A G A A A G G A A A A A A A G G A G G A G G G C C A A G G G G C C G G G G G G C C A G A A G G G G A A A C G G G G A A G A A A G A G G C C A C C A A G G G G G G G G A C C G G G G A A G G G A A A G A A G G G G A G G G G G G G G A G G G G G G A C C C A A A T T G A A A G C A A A A G A G G G G C C C A G A G A A A C C A A A A G G G G C C G G A A C A C G A G G A A G C A A C G G A A G G G G C C G G A G A A G G A A G G G G G G G G A C A A G G G G G G A A A A G G A A A A A A A A G G C C A A G G G G A A A A C C G G G G C C A A G G A A C C A A G G A A G G G G G G A A A A A A G G G G G G C C A A G G C C C C C C A G A G A A G A G G G A C A G A A A A A G G G G A G C C A A G A G G C C A A A A C C A A A A G G G G G G G G G G A A A A G G G G A A A A G G A A G G A A G G G G G G G G G G C C A C G G A G A A A A G G A A G G G A C A G G G A G G G G A A A A G G G G G A A A G G G G A G G G A A G G A A G G G A G G A A G G G G G G A A A A G G G G G G A A A A G G A A A A G G A A C C G G G G G G C C G G G G G G G A A A G G G G C A C C G G A A G G G G G G A G G G A G A G A T G G G G G G G G C C G G A G A G G G C C G G C C C C A A A A G G G G A A A A G G C C C A A G G G G G A G G G G G C C A A A A G A C C G G A G A A G G A G G G G G G A A A G A G A A A G G A G A A C C G G G G A G G G A A A A C C A A C C G G A A G G A A A A A A G G G A A G G G A A A A A A C C G A C C A A C G G G G G C C A A G G A A T T A A C C A A G A G G A A A A C C A A G G G G A C G G C C G G G G G G G G A G A G A C A A G G G G A A G G A A A A A A 0 0 G G G A A G G G G G C C A G A G G A A A A A A C A G A G G G G G A A A A G G A A C C G G G A G G A A A A G A G A G G A A G G G G G G C C A C A A G G G G T T C C A C G G G G G G A A A A A A A G A A G G A A A A A A G G G A G G A A G A C C A G A G A G G G G G A A C C C C A A G G C C G G G A A G G G G G G G G G G G G G C C G G A G C C A G G G G G G G A A G G G G T A A A C C G G A A G G G G G G G G A A G A A A G A A A C C A G G G G G A G G G C C G A G A A G C C G G A A A A G G A A G G G G G G A A G G A A A A C C A A G G G G G A C A A G G A A G A G C G G A G A C C A A A A A A A A G G A A G G C C G G G G A A A G A A G G A A T A A A G G G G G G C G G G G G C C A C G G C C G G A A C C C G A A C C A G G G C C A A G G A A A A A A A A A G G A C C A A G G G G G G G G G G G G G A G A C C G G A A A A A A A A G G G A G G G G G G A G G G A A G G A A G A G G A G G A A A G G G G C C A A G G G G A A A A G G G G C C C C G G G G A A A A C C A A G G G A G G A A G G G G A A A A A A A A G G A A A A A A A C G G G G G G G G G A A A G G G G G G A A G G G G A A G G A A A A G A C C G A A C G G A A A A A A A A A G C A G A G A A G A G A A A A A G A A G A G G G A G G G G A A C C A G C C G G C C C C A G A A A A A G A A G A G G A A G G G G A A A A A G G A G G A G A A G G A G A A C C G G G A G G A A G A A G G G A A G G A G G G G A G G A G G A G G A A G G A T A A A A A G G G G G G G C C C A G G G A G A A G G G A G A G A G A A G G A G G A G A G A A G C A G A G A T A G A A C G A A G A A G A C A G A G G C C A A G G G G A G G A G A A C A G A G T T G G A G G A A A G G G A A A A A G G A A G G A G A A G G C C G G G G A A G G G G G G G G C C A A G G A A G G G G G G T T C C A A A A G G C C G G G G G G G G G G G G G G C C G G C C A A G G A A C C C C A A G G A A A A G G G G G G G G A A G G A A A A A A A A C C A A A A C C G G A A G G G G G G C C A A A A C C A A G G C C G G A A G G A A C C A A G G A A G G G G A A G G A A G G A A C C C C A A A A A A G G G G C C G G A A A A G G A A A A G G A A G G A A G G A A G G A A G G A A G G A A A A A A A A G G C C A A A A G G G G A A C C A A A A G G G G G G A A G G C C C C A A A A A A G G A A G G A A T T G G A A A A G G G G A A A A A A G G A A C C G G A A G G A A G G A A G G A A A A G G G G G G G G G G T T A A C C A A A A C C A A G G C C G G A A A A G G A A A A C C A A G G A A A A A A G G A A T T G G A A A A A A G G G G G G A A A A A A G G G G G G A A G G A A A A G G A A A A C C A A G G C C G G A A A A G G A A G G G G A A A A A A A A A A A A A A A A G G G G G G G G A A G G G G A A A A G G A A A A G G A A A A A A A A G G G G G G T T A A G G A A G G A A A A G G A A A A A A C C A A G G G G G G G G G G A A G G A A A A G G A A G G G G G G A A G G A A G G A A G G G G A A A A A A A A G G G G A A G G G G A A G G G G G G G G A A G G G G A A G G C C G G G G A A A A A A G G G G G G G G G G A A A A A A G G A A G G G G G G A A A A A A G G A A C C A A A A A A G G G G G G A A A A C C G G A A A A G G G G A A G G C C A A A A A A A A A A A A G G C C A A A A C C C C G G G G A A G G A A A A G G G G G G G G A A A A A A A A G G G G A A A A A A C C G G A A G G G G A A A A A A A A G G A A A A G G A A G G A A G G T T A A G G G G A A G G A A C C A A A A A A A A C C A A A A G G G G G G A A G G A A A A A A A A A A A A A A A A C C G G A A A A G G G G G G G G A A G G A A G G G G G G G G A A A A C C G G G G A A C C G G A A G G G G G G G G A A T T G G G G C C A A G G A C A T G G G G A A A A A A G G A A A A G G A A A C A C A G G A G G A A A A A A G G G G G A G G G G G G A A A A A A A G A G A C A G G A G G G G A A G G A G A G C C A G G G A G A G G A C A C A G A G G G A A G A A A A A A G G A A G G G G C C A A A A G G T T A A A A G G C C G G A A G G T T A A A A T T C C G G A A G G A A G G G G G G G G C C A A A A A A G G G G A A A A G G A A G G A A G G G G G G C C A A G G G G G G C C G G G G C C G G A A A A A A G G A A T T C C G G A A G G G G C C A A G G C C C C C C A A G G A A A A A A G G C C G G A A A A C C G G C C T T G G A A G G C C C C G G A A A A C C G G G G G G G G C C A A G G A A C C G G G G G G G G C C A A G G C C G G A A G G A A G G G G A A C C G G A A A A A A G G C C G G C C G G A A A A C C G G G G G G A A A A A A A A G G G G A A G G A A G G G G A A G G A A G G G G A A G G G G A A A A A A G G A A G G G G G G G G A A G G G G A A A A G G C C G G A A G G A A A A G G A A A A A A G G A A A A A A T T A A G G G G A A G G G G A A A A G G G G C C G G A A G G A A A A G G A A C C A A A A G G G G A A C C A A A A G G A A G G G G A A A A A A G G A A G G A A A A A A G G G G G G C C G G G G G G G G C C C C A A G G A A A A A A G G A A A A T T A A A A A A A A A A A A A A G G G G A A A A A A A A G G G G C C A A G G A A A A G G G G A A G G C C A A G G G G G G C C G G C C G G A A A A G G C C A A A A G G A A G G A A C C G G A A A A A A A A G G A A A A A A G G G G G G G G G G G G A A C C G G A A G G G G G G A A A A A A A A A A C C G G A A G G G G A A C C C C G G G G A A A A G G G G T T A A G G G G A A G G G G A A A A C C A A G G C C A A C C A A G G A A A A G G G G G G C C A A G G G G A A A A A A A A G G A A G G G G A A G G A A C C G G A A A A A A A A G G G G G G G G G G G G A A G G A A A A A A G G A A G G G G G G G G G G A A G G G G G G A A G G A A G G A A A A G G A A G G A A A A C C A A G G G G G G A A G G G G G G T T G G G G A A G G A A A A A A G G C C G G A A A A G G G G G G G G A A G G A A G G G G A A A A G G G G G G C C G G G G C C A A G G C C G G G G C C G G C C G G G G G G A A A A A A A A T T G G A A G G A A A A G G G G G G G G G G G G G G G G A A G G C C A A G G A A A A G G C C A A G G G G A A G G C C C C C C A A A A A A G G A A G G A A G G A A A A G G A A C C G G A A A A A A G G A A G G A A A A A A A A A A A A A A G G A A G G G G A A G G C C G G A A A A A A G G G G C C A A A A A A A A A A A A G G A A A A A A G G G G A A G G G G A A G G G G C C C C A A A A A A G G A A G G A A G G A A A A G G G G A A A A G G G G A A G G A A G G T T A A A A G G A A G G A A G G A A G G T T A A A A A A G G G G G G G G G G G G C C G G G G C C G G T T G G A A G G G G G G G G C C A A G G A A C C A A A A A A G G A A A A G G G G A A T T G G A A A A A A A A C C G G C C G G G G G G G G G G A A G G G G A A C C G G G G G G A A A A A A A A G G C C G G A A A A A A A A G G G G C C A A A A G G G G G G A A G G C C A A C C A A G G G G G G G G G G A A A A G G A A A A A A A A G G C C A A G G A A G G G G C C C C G G A A A A G G G G G G A A G G A A A A A A G G G G G G C C C C C C A A G G A A A A G G A A G G A A A A G G G G G G G G A A A A C C A A C C G G G G G G A A G G G G G G A A G G A A A A G G G G A A A A A A A A A A A A G G G G G G A A C C G G C C G G G G A A G G G G A A G G A A A A G G A A A A G G G G G G T T A A G G G G G G A A G G C C A A C C A A G G C C G G C C G G G G A A A A A A A A A A G G G G G G G G G G A A G G G G C C A A G G G G G G G G C C A A G G A A C C G G G G G G C C G G A A A A G G A A G G A A A A A A A A A A G G G G G G G G G G G G A A A A A A G G G G A A C C A A C C A A A A C C G G G G G G A A T T G G G G G G G G A A G G A A A A A A A A G G A A A A G A A A A C G G G G G A G G A G G A A G G A G A A G G G A G A G A A G G A A A A A A G G C C C C G G G G C C A A G G G G G G A A G G A A A A A A G G A A G G A A G G G G A A C C A A G G G G A A A A G G G G G G A A G G A A G G G G T T A A A A G G G G G G A A G G G G G G A A G G A A T T A A C C A A G G G G G G A A A A A A G G G G G G G G G G A A A A G A G G G A G A G A A G A A A A A A G G G G A A G G A A A A A A A A A A A G A A G G G G G G A C A G G A C C A A C C G G G G A A G G A A G G A G G G A G A A A G G A C A A G A A A A A G A C G G A G G G A G G G G G G G G G A A G G C G C C G G G A A A A A G G A A C G A G G A C G A A C C A G C C A G G G A G G A G G A A A G G G G G A A A A T T A A A A A A G G A A A A A A A G G A C A G A A A T T G G G G A A G G G C A A G G A A G G A A G G G G G G A A A A G G G G C C A A G G A A G G G G G G A A A A A A G G A A A A G G G G A A G G C C A A G G A A A A A A A A G G G G G G C C G G A A G G A G A C A A A G A G A G A G A G C C A G G G G A A A G G G A A A G G G G A A A A T T A A G G A G A A G G C C G G A A G G G G A A A A C C A A C C A A G G G G G G G G A A A G G A G G A G C C A A A A G G G G C C A G A C A A G A A G G A C C A A A A G G G G A A G G G G A A C C A A G G G G G G C C G G A G A A G G A A G G G G G G A A G G A A G G G G G A C A C C A A G A G G G G A A G G A A A A A G G A G A A A G G A A C C A G G A C C C C G G A A G G A A A A A A A G A A G A A A A A C A G A G A A G A A G G G A A A A A G A G A A A A A A A G G G G G G G G A A A A G G A A G G G G A A A A T T G G G G G G C C G G A A A A G G G G G G A A G G C C C C T T A A G G A A A A G G C C A A G G G G A A A A A A G G C C G G G G A G G G G G A A T T G G A A A A G G A A A A A G C C G A G A G G G G A A G G G A G A A G T T A G G G G A A G A A C C G C G A A A A G A A G G A A A A G G A G G G G A G G G A G G G C A G A A A A G G G G A A A G C C C C G G A A A A G G G G G G A A C C G G A A G G A A A A G G A A A A G G A C G G A A A A G G A G A G A A G A A A G G A A A A G A A G C C G A C C A A A C A A A A G G G G A G A A G G G A G G A A A G G C A G G G G A G G G G A T A A A G G G G G A A A A A A G G A A A A C C G G A A G G A A A A A G G G G A A C T A A A G G C C C C G A G G G C G C A G G G G G C C A A T T C C A A A G G G G G G A A A C A G A G G A G A A A A A A G G A A A A A A A A G G A A A A A A G G G G C C G G A A A G A A A A A A C C G G A A A A C C G G C C A A A A A A A A A A A A A A C C A A G G A A A A A A C C G G A A A A G G G G A A G G G G G G C C C C A A G G C C G G C C A A G G A A C C G G G G G G G G G G A A A A A A G G G G A A A A A A C C A A C C A A A A A A C C T T C C G G A A G G G G G G G G A A A A A A A A A A A A A A G G T T A A A A C C A G A G G A G A G G G G G G C G G C G G A G T A G A A A A A G A C A A A A A C A G G G A A A G G G G A A G A A G G G G G A A A A A G G A G A G G A A G A A A G G T T A A G G G G A G A G G A G G G G G A A G G G A C A A A G A G G G A G A A A G G G A C A A G G A A A A A A G G G G G A G A G G C C G G G G A G A A A G C A A G G A A A C A A A G A 0 0 A G C C A A A A G G A G A A A A G G A G A A A G G A G G A G A A A A A G T T G G A A A A G G G G G G A A G G C A G A G A G A A C C C G A C A A G G G G A A A G G G G G G A A A A G G G G A A G G G G A A C C G G A A A A G A C C G G G G G G A A G G A G C A G G A A A A A A G G G G A G G G A A C C G G A A C C C C A A G A G A G A G C G A G A A A G G T A A A A G G G G G G A C A A A G G G G A A G G G G G G G A A G G A G C G G A G G G G G G G G G C C G G A A G G A G G A A A G A C C G A G G G A A A G G A A A A A A A A A A G G G G G G G G T T A G G A G A A A G G G G A A C C G A G G A A A A A G A A G G C C G G C C C C A G C A G G A A A A A A G G A A A C G A G A G G G G A G A A A A G A G A G G C C G G G G G G C C A A A A G G C C A A A A G G G A G G A A A A G G C C A T A A A A G G G G A A C C G G C C A A C C G G A A A A A A G G G G C C G G G G A A G G G G A A C C C C A A G G A A G G A A G G C C C C G G G G G G G G C C C C G G G G A A G G G G G G A A G G A A C C A A A A A A A G A A G G G G A A G A G G G G G G A C A A A A G G A A G G A A A A G G G A A A A G G G G A C C G G C C A A C C A A G G A A A A C C G A G A G C A G G G C G A A A G G G A G G G G A A G A G G G C A A A C C A A G G G G A A G A G A G G A A A G G G C C G G T T C C A A A A A G G G G G A A G A A C A G C C G A A A G G C C A A G G G G A A A A A A C C C A G G G G C C C C A A G G G G C C T T C C G G G A G A G G G A G G A A A A A A C C G A G A G G G G C C C C G G G G A A G G G G C C G G A A C C G G A A A A G G G G T T A A A A G G G G A A G G G G G G A A A A G G G G G G G G G G A A A A A A G G A A A A T T G G G G A A A A G G G G A A A A A A A A G A C C A G A G A G G G A A A A G G G G G G A G A A A G A G C A C G A G G A C C T T A G C C A A G G A G A G G G A G A G A G A G G A A G A G A A G G G A A A G G A A G G G G G G G G A A A A A A G A G G A A G G A A T T A A C C A A A G G G G G G G G G C A A A A A G G A A G A A G G A A A A G A A A A G G G G A G A C A A C A G G G A C C G G G G G G G A G G G G A A A G A A G G A A G G C C A A G G A A G G G G A A A A G G A A A A C C G G A A A G A A A A T T C C A A C C G A G G A A A A G G A A A A A A G G T T A A G G A A C C A G G G G G G A G G G G G G A A G G G G G G C C C C A A A C T T G G A G A A A A A A G G G A G A G G G A C C G G A G A A A A G G G G G G C C G G G G C C G G G G A G G G A A C A C C A A A A C C G A G G A A G A A T A G G G A A C C G A A A A C A A G G G G A G A G C C A A G G C C G G C C A A C C A C G G G A A G C C G A G A A G A A C C A A G A G G A A G G C C A A A A C C A A A A T A A G C C G A C C G G G G G G C C A A A A A A G G T T A A G G C G G G A G C A G A G G A G A G G G A G A G C A G A A A A T A G A A G G A A G G A A G G A A G G A A A C G G C C A A A A A G G A A G A T G G A A A G G G G G G G G G G G G G G G G G A A A A G G A G C C G G A A G C A G A G A G G G A A A A G G G G A A A A G G A G G G A G G G G G A A C C A A G G A A C C G G G A C C C A G A A G A T G A G A C A G G A G A A A G G G G A G G A A G G G G A A G A G G A C C C G G G G C C G G C C G G A G G G G A G G G A A G A G G G G G G G G G G G A A A A A A A A G G G G G G A A G G G G G G G G C C A A G G A A A A A A G G G G G G A A C C A A G G A A G G C C A A A A G G A G G A A G A G A G A G G G T T G G G G G G G G A A G G A G G G G G G G G G C C G G A G A A A A A A A A A T A A C C G A C C A A A G A C G G G G A A A G G G A A G A A G A A G G G G C C G G G A G A G A A A G G G G C C C C C A A G G A C C A A G G G A A A A A A C A G A A G A G G A A C C G G G G A G G G A G G G A A A A G G G G G G G G G G A G G G G A A G G A A A C C A A G G C C T T G G A G A G C C A G A A C C A A A G A A A G G G G G A G G G G G G G G G T T A G G A G G G G G A A A C C G G G G G G G G A G A A G G G G G A G G G G C C A A G A A G G A A G G G A A C C G G C G G G G G G G G G G G A A G G A A G G G A G A C C A A G G C C G G C C A A A A G G A A A A G A G G G G G G A A C C G G G A A G C C G G A G A A A G A A G G A A A A G G A A G G G G A G A A A G A A A G A G A G A G A A G A G A G A A G C A G G G G A A G G A G A G A G G A G G G A G G A G A G A A G G C C A G G G A A G A G A A G G G A G A G C C G G A T A G A G C A A A A A G G G G A A G G G G G C G G A A A G A G G G G G G G A G G A G G A A A A A A A A A A C C G A G A A C A A G G G G A A G G A C A A G G G G G G G G A A G G G G G G C C A A G G G G A A A A C C G G G G G G A A G G A A G G A A A A G G A G G A G G A A C A A G C A A A G A A G G A A C G A A A A A C C C A G G G G C C A A G A C A A A A A A A C C G G A A A A G G A A A A G G G G A A G G G G C C C C A A G G G G G G A A A A A A G G A G G A G G G A A C C A C C T T G G G G T T G G G G G A G G A C G G A G A A A A G G A A C C G G G G G A G G G G G G G G C C A A A A G G A G A G A A G G G G C C A A G G A G G G G G G G A G A G G G A G G G A A A A A A G G G A G A G G G G A A A A A A G G C A C A G G G A C A C A G A G G G G A G A A A C T A A A C C G G A A A A A A G G A C G G A A C C A A G G C C G G A G G G A A A A A A G G G G A G A A A A A A A A A A G G A G G A A G C C A G G G G A G A G G G G A G G G A A A G A G G G G G C A A G A G A G G G A A A A A A G G A G A G A G A G C C G A G G G A A G G A G A T T G A C A C C A A A A A G A G G G A A G G A A G G A A G G G G G G A A A A A A G G A C G G G G G G A G A A G G C A A A G G A A A A A G G G G G A G A A C C G G A A C C A G G A A G G G C C T T G C G G A G G G G A G G C A G G A A G G G G A A A A A C A G G G G A A G A A C A G G G G G G G G G G G G G G G G C C A A G G C C A G A G A A G G A G A G A A A G G A G G G G G A A A G G A A A A G G A A G A G G A A G G G G A A G A T T C C A A C C G G C C G G G G A A A A G G C A G G A A A C G G C C G G G G G G A A A A A G G G A C A A A G C A A A C A A A A G G G A A C C C C A C C C A A A A G A G A A A A A G G G G G G A G G G G G G G A A A A G G G G A A G G A A A A A A A A A C A G T T A A G G G G A A A A A G G G G G G G A G G A C C G A C A T T A G A A C A G G G G G G G A A G C C A A A A G G G G G G G G A A G G T T A G A A G G A G G G G G G G C C A A G G A A G G G A G G G G A A G A A A G G A A G G G G G G G G G G A C C C G A A G G G G A A A G G G G A A G A A A A A A G G G G G A A G A C C G G A G A G G A C G C A G A G A A T A A A G A A A A G G A C G G G C G G A G A A A A A A A G A G A A G G A G G A A A G G A G G G G G A A G G A G A A G G C A C A C A G G G G A G G G G G A G A G A G A A A G A A G G A A G G A G G C A G G A A G G G A G A G A C A G G A G A G G A G G A A G A G G A A A A A G C A G C G A G G G A A A C T T A G G G G G A A A G G G T T A A A C A A A A A A G G C A A A A A G G C C A A G G G G G A G G A A A G C C C C A A C C A A A A G A A C C C G G G G C C A G A A A G A A C C A G A G A A C C A A G G G G G G G C C C G G G G G G G G C C A A A A A A A A G G C C A A G G G G C C C C A A G G G G C C G G A A G G A A A A C C C C C C G G G G G G G G G G G G T T G G A A G G C C G G A A A A C C A A A A G G G G A A G G A A C C A A G G A A G G C C G G A A T T G G C C A A G G A A G G A A A A A A C C G G A A A A A A G G C C A A A A G G A A G G C C G G G G G G G G G G A A A A A A G G A A C C A A A A G G G G G G C C C C G G C C A A G G G G A A C C A A A A A A G G T T A A G G C C A A G G G G G G G G G G G G A A G G A A A A G G A A A A A A C C A A G G C C A A T T G G C C A A G G G G G G G G C C G G A A A A C C T T G G A A G G A A A A G G G G C C A A G G G G G G A A A A G G A A G G A A A A A A A A G G A A C C G G A A A A A A G G A A A A C C G G G G A A A A A A A A A A A A G G A A G G A A G G A A G G A A A A G G A A G G A A A A A A A A G G C C C C G G A A G G A A A A A A G G A A T T G G C C G G G G A A G G G G A A A A G G G G A A A A G G A A A A G G G G G G A A C C A A G G C C G G G G A A A A C C G G C C C C G G A A A A A A G G A A G G C C A A G G G G A A T T C C G G G G A A G G G G A A C C G G G G G G G G A A G G G G G G A A A A A A G G A A A A G G A A C C G G A A A A G G A A A A G G G G G G A A A A A A T T G G G G T T A A G G A A A A G G G G A A A A A A G G G G C C C C C C C C G G A A C C G G C C A A G G T T G G A A A A A A T T G G A A A A A A C C G G G G C C A A G G G G C C A A G G G G C C A A G G G G C C A A T T A A A A G G G G G G G G G G G G A A G G G G A A C C G G G G A A G G G G A A G G G G G G G G G G G G C C G G A A C C A A A A A A G G G G A A A A G G C C G G G G G G G G C C A A A A G G A A G G G G A A G G A A A A T T C C G G G G G G G G G G G G G G G G A A G G A A G G G G G G A A C C C C A A A A A A G G G G T T C C G G A A A A T T T T G G A A A A G G C C A A A A G G G G A A A A G G A A A A A A A A G G G G G G G G A A A A G G G G G G G G G G G G A A G G A A G G G G A A C C G G C C G G G G A A A A G G A A A A G G T T A A G G G G A A G G G G A A A A A A C C A A G G A A A A A A C C A A G G G G A A G G G G C C A A G G G G A A A A A A G G A A A A A A G G G G G G A A G G G G A A A A A A G G G G A A G G G G G G C C G G G G G G G G A A A A G G G G G G A A G G G G G G G G A A G G G G A A A A A A G G G G A A A A G G G G G G G G G G C C A A A A G G G G A A G G A A G G C C A A G G A A A A A A G G A A G G A A C C G G C C A A A A G G G G C C G A A G G G A G G G A A A A A A A A A A A G G G A C C C G G G A G A A C G G C C A A G G G G G G A A A A T A A G G G G G G G A A C C T T A A A G C C C C C C A A A A G G A A G A G G G G G A G G G A G G A A G G G G T A C C A G G G A G A T C C C C A A A A G G A A A A G G C C G G A A A A G G G G G G A A A A G G A A C C G G A A A A A A A A A A G G G G A A A A A A G G G G G G A A A A G G A A G G A A G G A A A A A C G G A G A A C C A A A A G A A A G G G G G G G A A A A C A G G G G G G G A G A A A A G G A C G G A A G G A G G G A A G A C A A A G G C A A A C A G A C G A C G G A A G A A G C A G G A A A A G G A G A A A G A A G G G G A A A A G G G G G G A A G A C A T T G G A A G G G A C C C C G G G G G A G G A A G G A A G G A A G G A G G G G A A A A G G A G G G A A G C C G G G A A G G G C A G G A G A C A G G A G A G G A A A C G G A A A A A A C C G G A A A G A G A G G G G G G A A A G G G A C C A G A G G G G G A G G G G G A A A G G G A A C C A G A G A A G G A A C A A A G G A A G G G G A A G G G G G G A A A A A A G G G G A A C C G A A A G G G G C C A A G G G G G G G G G G G G A C G G C C G A G G G G A G A A G G A A A A G A G G A A G G A A G A G G G G A A A G G G A C G G G A A A A G C C A G A A A A A C G A G A A G A A G A A C A A G A A G A G A C A A A G A A C A A A C C G G C C A G A G G A A G A A G A A G G G G A A C A A A G G G A A G G G C A A G A A G A A A A A A G G G G G G A A C C A A A G A A C A A G G G A G G G A A A A A A C C A A A A A A C C G G A A C C G G G G A A A A G G G G A A G G G G G G A A A A T T A A A A A A A A G G G G A A G A G G A G C C G A G G G G A G G G A A A A A A A A G G A A A A A A A A A A A A G G G A G G G G G G A G A C G G A A G G A G A G A A A A A A G G G G G G A A A A G G G G A A A A G G G G A A G C G G A A G G A A C C C A A A A A A A G G G G G G G G G G A G G G G G G G A G A G G G G G A G G G G A A G A A G G C C A G G A A A T T A A G G A G G G G G T A G G G G G A A C G A A T G G G G A A T T G G C C A A A A A G A G A T A G A G G G G G A A A A A A G G A A C C G A A G A C A A G G G G C C T A A T A G G G A A A A C C C C G A G A A T G G G A G A A G A G G A A G G G A C A A A A A G A G G A A A G A A G A G A G A G A A G G T T A A G G A A A A A G A A G G A A G G C C G A A A A A A A A G A A G G A A A C G A C C G G A A A A G G G G G G G G G G G G G G C C G G A G G G C C A A G A G A G G A A G G A A G G A A A A G G G G C C G G A A G G A A G A G G G G A A G A G G A A A C G G A A G G G G A G G G G G G G G G A A A A G G A A T T C C C C C C A A A A A A G G A A A G G G G G A A A A G G G G A A A A G G G G G A A G A A A A G G A A G G G G G G A A A G G A G A A G A G A G A G A T A G A G G A C A G A G A A G G G A A A C A A G G G G A A A G A A A A A A A A A A C C C C G G G G G G G G G G A A G G A A A A A A A A T T G G A A A A G G A A A A A A G G G G A A A A A A C C A A G G C C A A A A G G A A G G G G G G G G G G G G G G G G A A A A C C C C A A A A A A C C C C G G C C G G G G G G G G G G A A A A A A G G G G A A G G G G G G G G G G G G A A C G G A A A G A G A G G A C A G G G G A A A A G G G G A A A A T G G A A A T A C G G A A G G G G C C A A A A G G G G A G G C G A A G G A A G G G G A G A G A A A G G G G T A G G C A G G G G A T G A A A G A G A G G A A G A G A G A A G A A A G A C C G A G A A C C A A G G A A A A G G G G G G A A A A A A A A G G A A G G T T G G G G G G A G G G G G G G A A G A A G T T G G G G C C A G A A G G A A G G A A A A A G C C G G A A A A G G A A G G A A C C A A A A A A G A G A G G G G A A A C A G A A A C A A G G A A A A C C G G A A C A A G A A A G C C G A G G A G G G C A A G G G T T G G A A G G G G G G G G G G A G G A G G G G A A C C A A G G A A G G A A A A A A G G G G G G G G G G G G G G A A G G A A G G T T G G T T G C G G A A A A A A A G C C A A G G G A G G A A G G G G A A G G G G G G C C G A A A G G G G C C G G A A C C G G C C A A A A A A T T G G G G G G G G G G A A A A A A G G G G G G C C G G C G G G G G G G A A A C A G G G A A C G G G A G G A G A A G G G G G A A A G A G G G G A A A C C G G G A G G A A T T A G C C G G A C A C A A G G C A G G A C A G C C C A C C G G C C G G A A G G G A A G G G G G G G G G A A A G G G A G G G A A A A G G G G A G C A G G G A A G A A G A G A G G G G A A C C A A C C G G G G A A G G G G A A A A A A A A C C G G G G G G C C A A A C G G G G G A G A G A A C G A G A C A A A G G C C G G A A A A G G A A G G G G A G T A A C A A A A C C A G G G A G T T A A C C A A A G C A A A G G G G A G C A G G A G G G G G A G G A A A G G A A G G G G G G A A G C G G A A G A A G A C C G A G G A G A C C G G G A 0 0 G G A C G A G A A G G A G G A A G A G G A A C A A G G A A C A G A A A C A G G G G G G G C A G G G G A A C C G G A A C C G G A A A A G G G G G G G A A G A G G G C C G A A A A A G G G G C C G A G A C A G A A A A A C A G G G A A A A A G G A G G G G G A A G G G G G G G G A A A A G G A A G G A A A A G G A A G G G G G G A A A A A A G G G G A A G G C C G G A A C C C C A A G G C C C C A A G G A A A A C C G G C C G G G G G G A A T T G G G G G G A A A A G G A A C C A A G G G G A A A A A A A A G G A A C C A A G G G G A A G G A A A A A A G G C C G G C C G G A A A A A A A A G G C C G G G G C C G G A A G G A A G G G G C C G G G G C C G G G G A A G G C C A A G G G G G G A A G G G G G G G G C C A A G G G G A A C C G G G G C C A A A A A A A A G G C C A A A A G G G G C C C C A A C C G G A A G G A A C C A A A A G G G G G G G G G G A A G G A G G G A A A A G G G G G G A A G C A A G G G A G G G G T T A G A A A A G G G G G G G G A A G G A A A A A A A A A A A A G G A A G G G G G G A A G G G G G G G G G G G G A A A A A A G G G G G G A A C C G G A A A A A A G G C C G G G G A A G G A A G G G G A A A A A A C C G G G G G G A A A A C C G G A A G G G G G G G G G G G G A A A A G G A A A A A A A A A A A A A A G G G G A A C C C C G G G G A A G G G G C C G G G G G G C C A A C C A A G G A A A A A A A A G G G G A A C C G G T T C C G G G G A A C C A A G G A A A A G G G G G G C C G G A A A A A A G G A A G G C C G G G G G G A A G G C C C C A A A A A A A A G G G G G G A A G G G G C C C C C C G G G G T T G G A A G G A A A A G G A A G G A A A A G G G G G G A A A A A A A A G G A A A A G G A A A A A A G G G G G G C C T T A A G G A A G G G G G G G G A A A A G G G G G G G G C C A A G G A A A A A A G G G G A A G G G G A A A A A A G G A A A A G G A A C C A A G G A A G G A A G G A A C C G G G G G G G G A A T T A A T T G G T T A A A A A A G G C C A A G G A A A A G G G G G G A A A A A A G G G G G G G G C C G G G G G G G G A A A A A A C C G G C C A A G G G G C C G G G G A A G G G G G G A A A A A A A A A A G G A A G G A A G G G G G G A A G G G G G G G G A A G G G G A A G G A A G G G G A A G G A A G G G G C C G G A A C C A A A A C C G G G G A A A A G G A A G G T T G G G G G G G G G G A A A A G G A A A A G G A A A A G G G G G G A A G G A A A A T T C C C C A A G G G G A A A A G G G G A A A A C C T T G G A A C C A A A A G G G G G G A A G G G G G G G G A G C C C C A A C C A A G A C C G A C C A A G G A A A A A G C A A G A C A A G G G G A A G A A G G G A G A A A A A A G G A G A G G A A G G G A A A A A A A A A A A G G G G G A G A A G G C C A G A A A G A G A G G G G G G G A A A A A A G A A A A G A A A A G G G G A A A G G G G G G G C A G A G A A A A A G G G G C G G G G G A A A C A G G A A G G A G A G G A A A A A A C C A A A A T T A A C A G A A G A A G G G G G G A A A C G G A A G G A A A G A A A G G G G G G G A A G G G G A A A A G G G G A A G G G A G G C C G G A A A A G G G G G A A A G G A A G C A A A G A A A G G A A C C C A A A A A A C C G G G C G C C C A C A G G A G G G A C C A A A A A A C C G G A A A A A A G G A A A A C C G G G G C C A G A A A G C C G G A A A A G G G G A G A A A T G A A G C C G G A T A G G G G G A A A C G A A A G A A G C A A G G G A G A G A G G G G G C C A A A C A G G A A G G A G G A C A A G G A A A A G G G G G G A A A A A G G A A G T T C C G G A A C C A A G G A A C A G G A A G G G G G G G G A A G A G A C C A A A G A A C C C C A C A A A G G A A G A C C A A G G A A G G G A A A A G G A A C C A A A A C C A A A A G G C C G G A A G G C C A A A G A A G G C C A A C C A C G A A G G C A A G A A G A G G A A G G A G G A C A A C A C C C C G G A A A A G G G G G G A A G G A A G A G G A A A A G G G G C C A A G G A A G G T T A A A A A A C C G G A A A G G A C G A A A G G G C C G G A G G C C A G G A G A A G G G G G G C C G G G G G G A G G A A G G G A G G G A A G G G C A G G G A G G G G G G G C A G G G G G G G G G G A A G G G G G G G G A G G G A A G G G G A A C C G A A T G G G G A A A G G G C C A A G A G A A C G A A C G A A A A C A A A A G G A A A A A G A A C C A G A G A G A G A G C C C A G G A G G G A C C C G G A G G G G G C A G G G A A G C C G G G G G A A A G G A A G G C C A A A G G G A G G A G G G G C G G G A G G G G G G G A A A G G G G G A A A G A G C C A A C C T T A A G G C C G G A G C A A G G A A A C A A G A G A A G G A A A A A C G G G A G G A A A A A A A A C C A A G A G G A C A G C A G G A A C C G A C A A G G G A A C C G A G A G G G G A A A G G G C C G G G G A A G A A G A A A A A G C C G G A A C C G G C C A A G G A A T T C C A A A G A G A G A A G G A A G G G A A A G A G A A A G G A A A A A A G G G G C C G A G A A A C C A A A A G G A A A A A A C C G G A G C G A A G G A A A G A A G G G G G G C C A A C C A A A A C C G G A A A A G G G G A A A A G G C C A A A A A A G G A G G G C C G G G G G G A A A A G G C C A A G G A A G G A A A A A A G G C C C C A A G G A A G G A A A A A G G G C C A A G G A A A A G A G A C C G G G G G G A G A A G G C C G G C C A A A G G G A A C C G G G G C A G G A A G G C C G G A A G G G G G G G G G G A A A G A A G G A A G G C C G G A A G A A A G G G G A G G G A G A G C C A A G G G G G G G G G G C C A A A A G G A A A A G G G G A A G G A A A A G G A A A A A G G C A C A C A C C A G A A G A A G G A A A A G G G G C C A A G G A A A A T T G G C C A A A A G G A A A A G G G G G G C C G G C C G G G G G G A A A A A A A A A A A A G G A G G G A A A A C A A G A G A G G G G G G G A A G G C C G G G A T T A A A A G A G A G A G A G G G A G A A G G A G G A C G A G A G G G A G G A A A C A G G G G G G G G G A A G G A A G G G G A G G G A A G G A C A A G C C C G G A A C C G G A A G G G G G G G G G G G G G G A A A A A A A A A A A A G G G G G G G G A A A A G G C C C C A A T T G G A A G A G G G G A G G G G G G A G G A A G G A A G G G G C C A A A G G A C A T A A G C G G A C A G G G G G G G G A G G A C C A G C G A A A A A G C C G G G G G G G G G G A A G G G G G G G G G G A G A G G A A G G G A A G G G A G A A A G G A A A A G A G A C G G A A G A G A G A A A A A G A G A A A A A G A A A A A G A G C C G G C C C C A G A A A A G G A G G A A G A G C C A A G G A G G G C A G A G A A G C A G G G A C A A G G A A G G A A G A G A G A G G G A T A A C C G A G G G A A G G A A G A G A C G G G G C C A A G A G C A G G A G A T A G A G A G A A G G A G G A G A G G G C C A A A A G G A A C C G A G G A C G G A G G G A A G G C C A C A A A A A G G G T T T A G A G A G A A G A C G G G G A G C A C C A A G G C C G G G G G A G A G A A A A G C C G A A G A A G G G G G G A A A A A G C C G A A G C C G G G A A A A A G G C C A A G G C C C C A A A A G G A A A A T T G G A A G G A A A A A A G G G G G G G G C C A A C C G A A A A A A A G A G G G G A G G G C C C C G G G G G G G A C A A G G C G G A A C C G G G A A A C A A G A G G G G G A A A A A A A A A A G G G A G A G G A A T A A G A G G G G G C C G G G G A C G G A G A G C C G G G G A A G A A A A A G G C C C C A A A A G G A C G G G A G A G G G G A G A A G A A A G G C C C C G A A G A A A A G A T T G G G G G G A A G G G G A G A A C C G A A G G G G A A A A G G G A G A G A A A A A G A A T T A A A A C C A A C C A A G G G G A A C A G G A A A A G G A A G G A A A A C A G G A A A A A A C C G G G G A A A G G G G G G G A A A G A C A A A A G G C C G G G G G G A A A A G G A A G G C C A A G G C C A A G G G G G G G G G G G G A A G G G G C C G G A G G A G A A G G A A A A G G G C C G G G G A A G G G G C C C C G G A A G G A A G G G G C C A A G G A A A A A A A A A A A A G G G G G G C C G G G G C C C C G G G G A A G G G G G G G G C C G G G G A A G G C C G G G G A A C C G G A A G G G G A A A A G G C C C C G G T A A C G G G G A C A G G G G G G G A A A A G G G G G G G A A A A A G G C C G G G G G G G G A A C C G G G G G G G G G G A A A A G G C C G G A A T T C C C C G A G G G G A A A A C C A A C C G G G G G G C C G G G G G G A A G G C C A A G G G G C C G G A A G G C C G G G G T T G A A G G G G G G A A A G G A G G A A A A G A A A G G G G G G G G G G G G G G G G G A A A A A A C C G G A G A A G G G G G G G G G G C C G A G G G G A A G G G G G G G G A A T T T T C C G G G G C C C C C C G G G G G G G G G G A A A A C C G G G G G G G G C C G G G G A A C C C C C C A A A A A A A A C C A A G G G G T T G G A A G G A C A A G A G G G G A G G A G A C A G A A A G G A A G G T A G A G A G A G A A A G A C A A A G A G G C C A A T T T T G G G G C C A A A A G G G G A A A A A A G G A A G G C C C C C C C C A A A A A A G G C C A A A G G G C C C C G A C C A A G G C C G A C C G A A G A G G A A A G G A G A C G A C C G G G A C C A G A G G A A G C A A A A T T A A A A G A C G G A A A A G G G G A A G G A A G G A A A A A A G G A A A G C C A A A A A T G A G G G G A A C C G G G G A A G G G G A A A A A A A C G G G A A C G G T T G A A A C C G G A A G G C C G G A A G G G G A A A A G G A A G G G G A A A A G G C C G G A A G G G C T A T A A G G A A G A A A G G G A A G G G G A G A A G G G G G A A A G A A C A A G A A A C A A G A C C C G G G A G A G A G G G G G G G G A A G G G G G G A A A A C C A A G G A A G G T T G G G G A A G G G G G G G G A A G G G G A A T T A A G G G G A A G A C C C A A A G G G G G A A G A G A A A A A A G A A A G G A A A A A A G G G G A A G G G G A A A A A A A A G G A A G G T T A A T T G G A A A A A A G G A G G G A A A A G G G G A G A A G G G G G G A G G G C C A A A A A A G G G G A A A A A A A A A A A A A A G G A A C C C C A A G G G G G G A A T T A A G G G G A A G G G A G A G A A G A G A A A C G G A G A G G A G G G G A G G A G A G G A G A G C C A G G G G G A A A G C C A T C A G C A C A G G A G A G A A A A G C C G G A A G A C C G G A C A G A G A C C C G A A A G G G A G A A G G A G G G G G G A A A A G G G G G G A A T T A A A G G A C A G A G A A G G A G A G G A A A A A A C C A A G A C C A A A A G A A G A G G A G G G G A G A G A G G A A G A G G A A C G A G G A G C A G A A G C A A A A G A A A A G G G G A A C C G G G G G G G G A A G G A A G A A A C C G G G A A G G A A G A A A A G A G G G G G A A A G G G A G A G A A G G A G A G A G A A A G A G A G A C A C A G A A C A G A A A G G A G G A G A G G A A G G A A G G A G A G C A G 0 0 G A A G G G T T C C A A A A A A G G A A A A A A A A A A A A A A G A A G A A A C G G G G G G A A A A T T A A A A G G A A G G A A C C A A G G A G G G G G G G A C G A A A G A G G G A A A A A G G A A A A A A A A A T A A G A G G G A G G G G A A A G G G G A G G C C G A G G A G A C G G A A A G A A G A C C A G G G G A A A C A C C A A A A C A G A A T G A G G A A G G A A A A A A A G C C G G A G A A C A A G G A A A G G G G G G C C A G G G G A T T G G A A C C A A C C A A A A A A A A C C A G G G C A A A A C C C G A A G G G C C A G A A G G A G G A A G A G G A A A G G G G C C G G A G A G A A A A A A A A G G A G G G G G G A G G G A A C A G C G G G A A G G G G A A G G G G A A A A G G G G A G C C A G A G C C G G G A G G G G G G G A C C G G G A A G A G A A A C A A G G G A A A A G G G G G G A A A A A A A G G G G G G G G A A A A A G G G G A G G A G G A A G A G A A C C G G G G G G C C C C G G G G G G G G A A A G G G G G C C G G A A G G A G A A G G A G G G A G G G C C G G G G A A G C G G A A G A A G A G A A G A G G G G A A G G G G A A A A A A A A A A G G A A A A G A G G G G A G A G A G A G A A A A G G G A A A G G G G A G A A A A G G A A G G C C A A G A G A A A G G G G G G A G A G A A A A G G A A C C G G G G G G G G A T G G A A G G C C A G G A G G G A G G G A A G A G G A A G A G A G A G G A A G A A G G G G A A C C A A G G A G G G A A G G G G A A C C G A C C G A A A A A A G C A C A G G A G A G T T A G C C G G G G G G A A A A G G G G G A A G C A C C A A A A A A G G G G G G A A G G A A G G A A C C G A C C A A C C C C T T G G A A G G G G A A G G A G A A A T T T C C A A G A A G G G A A A A A A C C C C G G G G G G A A T T T A C C G A G A A G A A C C A A A A G A C A G G G G A A A A C C A A G G G G G G G A A A A G G G A G A A A G A A G A A A G A G A A A A A A A C A C A G A A A C C G G A A A A G G A A C C A A T T A A G G A A G G A A A A A A A A A A A G A G A A A C A G G G G G A G C G G A G G A A C C G A A A G G A A C C A A G G T T G G A A A A A A C C A A A G A A A G A A C C A A A A G G G G A A A A G G G A A A A G A G A C A G G G A G T A A A G G G G C C G G A G G A A A A A A A G G G G A A G G G G G G C C G G G G A A G G G G G G G G G G G G G G G G G G A A A A A A A A A A A A G G A A G G G G G G C C G G A A A A G G C C G G G G A A A A A A A A G G G G A A G G G G C C A A G G G G G G G G G G G G G G A A G G A A A A G G G G A A A A T T G G A A A A G G A A G G A A A A A A G G A A G G A A G G C C A A A A C C G G G G C C C C G G G G A A A A G G G G A A A A A A G G A A A A A A A A A A G G A A A A G G A A A A G G T T A A A A A A C C A A A A A A C C G G G G G G G G G G A A T T G G G G G G A A A A G G G G A A A A A A C C A A G G A A G G A A G G A A A A G G G G A A A A A A C C A A A A A A G G G G A A A A A A A A A A A A G G G G G G A A G G G G A A A A G G T T G G A A C C G G G G C C G G A A A A A A C C G G A A G G A A G G G G A A C C C C A A G G C C C C A A A A C C G G C C A A G G A A G G A A G G G G G G G G G G G G G G G G G G G G A A A A C C G G G G A A A A G G G G A A A A T T C C A A G G A A G G G G G G A A G G G G G G C C G G A A G G G G G G A A A A G G G G C C A A G G G G A A A A A A A A G G G G G G G G A A C C G G A A A A G G A A A A C C T T A A C C G G G G G G A A A A G G G G A A G G A A G G A A G G G G G G G G A A G G A A G G G G G G G G G G C C G G C C A A A A G G G G G G A A G G C C G G A A A A G G G G A A G G A A A A C C C C G G G G G G A A C C C C A A G G A A A A A A A A G G A A G G G G T T G G A A A A A A A A G G A A A A C C G G G G G G G G A A G G G G A A C C G G G G A A A A C C A A A A G G C C A A G G A A G G G G G G A A G G A A G G A A G G A A A A A A G G G G G G G G C A A A G G A A A A G G A A A A C C A C C C G G A A A A G A G A A A G G A G A G G A A A C C A G T T A G G G A C G G G A G A T T C A G A G A A A A A G G A C A A A A C C A A A A G A A A G G A A A A A G G G C A A G A G A A G A A G A G A C C C G A G G A A A A G G A A G G G G A A G G G G A A A A A G C A G A A G A C C C A A G C C C C A A G G G G G G G A G C C G A G A A A A A A G G A G G T T A G G G A A A A G A G G G G A G A G G A A G A G G G G G G G G A G G A G G C A A G A G A G G G G G A C C G G A C A A G A G A C A G A A A A A T T A A G G G G A A G G G G A A A A C C G G G G C C A A G G C C G G A G A G A A A A G G G G G G A A G G A A A T G A G G C C G G G G A C C C A A A T A A A C G A A A A G G A A G A A G G A G G A A G A A G A G A A G G A G A G A A G A A A A G G A A G G A A G G A A G G G G C C A A A G A A A A A G C C C A A A A G A A A A C C C C A C A C G A G A G G G G A T C C G G A A G G C C A A G G A A G G C C C C A A A A A A A C G G G G G A G G A A C C A G A G G A A A G G G G A G G A G A A G A A C A T T A A A A G G A A G G G G G G G G C C A A C C G G A A G G G G A A A A A A A A G G C C A A G G G G A A G G A A A A A A A A A A C C G A C A G A A A A A A G G G C A G A A G A A A G A A A A G G A A A A C C A A C C A A A A G G C C A A G G G G A A A C C C A G G G G G A T A A G G A A G G G G C C G G A A C C C C G A G G A A A G A A C C G G T A G G A A A G A A G G G G A G G A A A G G G A G G G G A A A G G G C G C C G A A G A A A G A T A A A A A G G G A A C C G G A G G A G G G G G G A G C C A A G G A A A A G G A G A G C A A G C A G A C C A A A A G G G A G G A A G G G G A A G A G A G G A A G G G G G A A A C C G G G A C A G G C C A A T A C C G G A A A A G G A G A G G G T T A A A G A A G G G G A C A A A A G A G G A C G G G A C C G G A A A A A A G G C C G G A A G A A G G A A A A A G G G G G G G G T T A A G A C C A G A A G G G G A T C A G G A A A A A A G G G A G G G G G G G G A A C C G G A A G G A A C C G G G G G G T T G A A C A A A G G G G G A G G G A G G G A A A A G G G G C A G G A A A A A A A A A A G G G G G G G G A A G G G G G G A C A G A C G A G G G A G G G G A A A A A A A A G G C C A G A G G G A A G G A G A A G G C C G G A A A G A A A A G G C C G G G A C C A A G G C A A G A A G G A G C C G A G A A G A A A G C A A A A A A A G A G C G A A G G G G A A A A A A G A A G G A G T T A G G G C A A A G G A A G G G G G G A A G G G G G G A G C C A A C C A G A A A A C C G G G G A T A C A A T T A A G G A A A A G G G G G G C C G G A A A A A A G G A A G G A A A G A A G G A A G A G G A G A C T T A A A A A G G G G A G A A A A A C C G G A A C C C C A A A G A A G G A A G A A A G A G G A A A A G G G G A A C C T T C C G G G G G G G G A A C C A A A A A A A G G G G G G G A A A A G A A C A G A G A A A A G G A A C C G G A G A G A G G G T T A A A G A A A G G G G A G A G A G A A G A G A A A A A A A G A C A G G A A G G G G A A G A G G A A A G G A A G A A G G A G A A G C C A G A G G G A A A A G G G A A A G G G G A A A A A A A A G A A A C C G G G A G G C C G G T T A G A A A A G A G G A A A A A A G A A A A A C A A A G A G G C C T A C C A A C C G G A A G G G G A A G G G G A A G G A A A A G G A A C C A A A A A A C C C C A G G G G A G A A A A A A G G G G A A G G A A G G A C A A A A G A C G A T T A A G A G G A A C C G G A A G G A G G G G G C C G G G G C C G A G G G G C C A A T T A G G G A A G G G G G G A A A A A A G G C A A A G G T T A G G A G A A G A G A G G A G A G A C C C C A A G A A A A A G A G G G G G G A G G G A A A G G G C C G A A A C C G G A A G A G G G G G G G A A A A G G G A A G G A A A C A C G A G A A C G G A G A A G G G A G A G G A G A A A G C A G G C A G A A G A A A A C C G G G G G G G G A A A A A A A G G G G A G G A A G G G G A A G G A A G A G G A G A A G A G G A A A G A A A A A A G G C C G G G G A G A G A A A A G A G A G A A A G A A G G G A G A G A A A A A G A A A A G G A A G G A A G G G G A A A A G G A A A A C C A A G G A A G G G G A A G G A A C C A A A A A A G G G G A A G G A A G G G G C C A A G G G G C C A A G G G G C C G G G G A A C C A A A A A A G G A A G G G G A A A A G G A A T T G G A A A A A A G G A A A A A A G G G G A A C C G G A A A A C C G G G G A A G G G G A A G G C C A A A A G G A A A A A A T T C C A A C C G G G G A A A A G G A A A A C A G A G G A G A C A A G G A A C C A G C C G A C A G G G G A A G A G A G G A A A A A A G G A G A A G G A G G G G G G G T T G G C C G G G A A A A A G G T T A A A A G G G G A A A G A A G G C A G G A A A A A G G G G A G G G A G G A A G A A G G G A A G G A C A G A A G G G G A A A A T T G G G G G G C C G A G G G G C A C C A G G A G A C C G G T A A A A A A G A A A A G G A A G G G G G G G G A A A A A A G G A A G G A G A G A A G A A A A A A A A G A G G G A A A A G C G A A G G G A A C C A A A A G G A A G G C C G G C C A G C C C A C C G G G A G A G A G A A G A G A A A G G G A G C A G A A C C G A A A A A A A A G G A A A A A A A C A A C C A G A A A G G A A G A A G G G A G G A G G G G G G G A A G A A G G A A G G G G G A G G G G G A G G G A A A A G G A A G G A A C C A A T T G G G G G G G A A G A A G G A A G G A A C C G G C C A A T T G G A A G G G G G G T T G G A A A A G G G G C C A A G G A A A A A A G G A A G G G G G G G G A A C C A A A A G G A A A A G G A A A A G G G G A A A A A A A A A A A A A A A A C C A A A A G G G G A A A A G G A A G G G G C C G G G G G G A A A A G G A A G G G G G G C C G G A A G G G G A A A A G G G G A A A A A A G G C C A A G G G G G G G G G G G G G G G G G G A A C C A A A A G G A A A A G G A A G G A A G G G G G G A A A A G G A A G G G G G G A A G G A A A A G G G G G G G G A A G G G G G G G G C C A A G G A A G G A A G G A A C C G G C C G G A A A A A A A A G G G G G G A A A A G G G G A A G G G G G G G G G G G G A A A A A A A A G G A A G G G G G G C C A A G G A A A A A A G G C G A C C C G A G G G A G A G G G G C C G G A A C C C C G G A A G G A A G G G G G G G C G G C C G G C C A A A A A A G G C A A G A A C C G A G A G C A A G A G G G G G G G G G G G G G A G G G A G G C C A A G G G A G G G G G A A G G A G A G A G G C A C C C C G G G A A C G A A A G A G A G A G A G G C C A G A G C C A A A A G G G G C C A G G G C C A G C C C G G G G G G G C C A A A G G G G C G G G G G G A A G G G G G G A G G G C A G G A A A G G G G G G G A G A G A C A G A A A A G G G A A A A A G G G G G A C C C C G G G G A A A C G A A G G G G G G G G G G A C G G A A G G G T T G G A A G G A A A A A A G A G A G A T A C A A G G A G G A A G G G G A A C G G A G G C C G A G A G G A G G G G A G A G A G A A G A A G G G G A A A A A A G G G G A A A A C C A G G G A A A A G G A G G A C A A C G A G G A G G G G A T A A C A G G A A G G A A A A C A A A A A A C C A A G G G G A A C C A A G G C A C C G A A G G G G G G G G A G G G G G A A G G G G G C C A G C A G A A C A A A A A C G A A G G G C C A A G G G G A A A G G G C C A A A C A G G G C C A A G A C C A A G G G G G G G G A A G G G A A G A A G G A A C C C C C C A A G G A A A A C C G G G G G A C G G G G A G G A A G G G G G G A A G G T T G G A G G G A G G G G A A C G G G G A A G G G G G A G G A A G G G A C C G G G G C A G A A G G G A G A G A G G G A A G G G A A G C A A A A G G A C A A A C A G A G A A G A A A G A G A G G G A A A C G G C C G G G G C A G G A G G A G G A A A G G A A T C C G A A A A G G G C C G G A A A A G C G A G G G G A G A G A G C G A A A A A A G G C C A G A G G G A G A G A G C A A G A G A G A G C C G G C C A G A G A C A G A A C C A G C C G G A A G G G G A A A A A A C C T T A A A A A A G G G G A A A A G G G G A A G G G G G G G G G G G G G G G G C C A A G G G G A A C C G G G G A A A A C C A A A A A A G G C C G G G G G G C C G G G G G G G G A A A A G G G G G G C C G G G G G C A C G A C C G G A A A A A G G A C C G G A A A C A A G G A A A A A A G G A A T T G G G G C C G G A A G G C C A G G A G G G A A A A A G G A A A G A G C G G A A A G A G G G A C C C A G G A A G A G G G G G G G G G G A A C C A A G G C C A A A A A A G A G A G A G A G G A A G A G G G G G G A A A G A A C C A A A A A G A G G G G G A A C C A G A A C C G A A G G A G A A A G A A G G G A G G G G G G G C C G G G G G G G G G G T T G G A G A A G A A G G A A A G G G G G G A A C C C G A A A A A A G G G A G G A C A A G G A A G G A A G G G G G G A A A G G A A G A G A G A A G A C C C C A G A G A G A C A C A A G G A A G G A A G G A A G G A A C C G A G A G G C C A A A A A A A A G G A A A A G A T A A G T A C C A A A A A A G G G A A G G A G A T A A G G G A G A G G C A G G G A A G G G G G A A A G G A A A C C C C C C C G G G G G G A A C C A G A G A C G G G G G G A C G G A A G G G C A G G G G A A C C C T T G G G G G G G G A G G A A G G G G G C A C A G A G G C C A G G A G G C C A A G A A G A A A A A A G G C C G G A A T T G G T T G A G G A A A A A A G G C C A A A A A A G G A G G G G A G G G G A A T T A C A G A G G A C C A A G G G G A A G A A G A G G G A A G G A A A A G G G G A A A A G G G G A G G G A G G G G G G G G G A A G G C C A A C C A A A G C A G G A G T A A A C C G A A A A A G G G G G G C A A A A G A A A A G G A A A A A G A A G G G G G G A A G G G G G G G G G G C C C G A A G G A G A A A A G G G G A G A A G G G A A A G G A G C G C C G G T T A C T T G G A A G A A A A A C C G G A C A G G G C C G G G G G G G G A C A A A C A G C C A T A A G G G G G G G C G G A A C C A A A A A C A A A A A C G G G G A G A G A G G G G G G A G G A A G A G A A A G G G G G G A A A A G G A G G G A A G G G G G G A A A A C C A A A A G G A A G G C C A A A A A G G A A G G G A G A A A C A G A G G G A C A A A G G A G G G A T A A A G A G A G A G A C C A A G G A A A A T T A A A A G G A G A G G C G A A A G C G A G G G G A A A A A A G G C G G A G A A G A A G A A A A A A A A A A G G G G G C C G G A A G G G G A A G G A A T T G G G G G G A A C C A A A A A A G G A A A A G G G G A A A A G G G G G G A A A A A A A A A A C C A A C A G G A G G G A A A A A G C G G G A T C C G A A A G G G A G A A A G G A A G G A G A A G A A A G G G G C C A A A A G G A A G G A C A G T A C C A A T T A G G G A A A A A A G A C A G A A A A A G G G G G G G A C A A A A A A G C C G A G G G G A G G G A A G A G G C C A G A G C G G G A A A G G A T T A A A A G A A A A A A A G G G G A G A C G A A A G G A G A A A A G G A A C C G A G A G G G G A A G A A G A A G G G G G G G G G G G G A A G G A A G G A A A A G G G G G G A G G G G A A A G G A A C G A G G G A T G G A A G G G A G G G G G G G A G A G A A A G G A A G G G G G G C C A G G G G A A G G G A A A A G G A A G G A G A G G G A G A G A A G G G G A A A A A A A A A G C C G G A G T T G C A G A G A G G G G A G G G G G G A A T T G G C C C C A A C C A A A A C A C C A A A G A A G G G A A A G G G G C C A A G G G G A A G G G G A A A A A A A A C C G G G G C C A A A A G G A A A G G G A A G G C A G A A G A A A A A A A A C A G G T A G G G A A A A A A A G G A A A G G G A A C C G G A A G G A G G A A A A A G G G G A A A A G G A A G G A A A A A A A G G A G G A A A A A A G G G G G G A A G G G G A A T A G A G G G G A A G G A G G A A A G G A A G G A A T T A A G G A G A A A A G G T T C C A A A A A A G G G G C C T T A A C C A A A G G G A C G G G G A A G G G G G G C C A A G G A A T A C C A C G A A G A A A C G A C C A A C C G G G G G G A C A C A A A C G G A A G G A A G G A G G G A A A G G A A A A G A A C C G G A A G G G G G G G G G G A A A A A A G G G G A A G G A A G G A A G G A A G G T T A G G G G G A A G G G G G A A A G G A A C C C C A G A G A A A C G G A A G G G G A A A A C G A C G A G G A A A A A A C C A A A A A A G G A A A A G G A A G G A A G G A A G G G G A A C C A A G A G A G A A G G A A C G G A G G G G G G G G A A A G G G A A G A A T T C C G G A A G G G G A A G G G A A G A G A A G G A A A A A A A A C C G G G G G G A A A A A G G A A G A G A G A G G G A A G G A G A G G A A A A A G A G G A A A A C C G G G G A A A A A A A G A A A A A A A A A A A A G G G G A A A G A G G A G G A A A A A A G G G G G G G G A A A A G G A A A A A A C C G G G G G A G A A G A G A A A G A A G A A G C C A A C C G G A A A A G G C C A A A G A G G A G A A G G G A A A A A A A A A G A A A G G A A G A A G G G G G G A A A A A A G G A A G G G A G A A C G A G A A G C A A A A A G G G G G G G G G G C C A A A A G G C C A A A A G G G G G G A A G G C C G G G G A A G G G G C C G G A G G G G A A A G A A C A A A G A A G A G G A G G G G G A A A A G G A C G G A A G G G G G G A A G G C C A A G G G G G G G G A A A G A A G A A G C A A A G G A A A A T T C C G A G A G G G A G A G G C C G A G C G G G G G A G G G A G G G A A G A G G G A G A A A G G G A A G G C C G G G G A A C A G A A C C C A C G A G A G A A A A A G G A A G G A A C C A A G G A A G G A A A A G G G G G G C C A A A A C C A G T A C G C C A A G G A G A A A G G G A A A G G A A A C C A A G G A A G A C C C G A G A A A A G G A G A A A A G G A G A G G G G G C A 0 0 G A G G T A A A A A A G A A A A A A A A A A C C C C G G G G G G A A G G G A A A A G G C G G A A A G G G A A A A A G A A A G A A A G C C G G C C A G T T A A G G A A C C G G A G G G C A G A A G A A C C A A A A A C C C G G G G C C G A A G A A G G G A G A A G G G C C A A C C A A A A A A G G G G G G A A G A A G G G A A G G A A G G C A A C G A A G A T A A G G C C A A G G A A A A A A A A A A G G A A G G A A A A G G A A G A A G A G A G A C A A C C G C G G A A A A G A A G A G A G A G C A C A A A A G G G G A A G A G G A A A A A A A A A G G A A G A G G A A A A G G G G A A C C A A G G G G A A A A A A A A A G G A A A A A A G A G C C A G G A A C A G G G G A G G G G G G G G A A A A G G G G A A G G A G C A A A A A C A A A A G G A G G G A A A G A G G A G T T C C A C A G A G A G A G G A G A C C C C A A G A G G C C G A A A A A A G G A A A A G G A A G G A A G G G G A A G A C A G G A A C G G A G G G A G A A C C A C A G A A G G C A A A A A G G A A A A G A C A G G A G A A G A C C A A G G A G A G G A G A A A G G A C C C C C A A C C C C G G C C C C G G G G G G C C A A G G G G A A G G G G G G A A A A T T C C A A C C A A A A C C A A C C A T C C C C C C C C G G A A G G G G A A C C A A G G G G A A A A G G G G C C G A A A G G G G A A C A A G G A G G A G C A A G A G G A G A A A A A A A C C C A A G G G G G A A G G A G G G A G G G A A A A A A C C A A A A G G A A A A A A A A G G A A T T A G G G A A A A A A G G C A G G G G G C G G G G C A A G A A A G G A A G A A G G A C G G A A G G A A G A G C G G C A A G G A G A A G A C A G G G A C A C A G G A T T A A A A A A A G G G G A A A A A T A C C A A A A C C A A G G G G A A G G A A A A G G G G A A G G A G G G A A G G A A C C A A G G G G G G A T A A C C A A A A A G A A G G T T G G G G A A A G A G G A C A G G A A G A C C G A A A A A C A C A A A A A T T A G G G G G A A G G G G A C A A A G G A A A G A G G G G A A G G G G A A A A G G A A A A A A A A G G G G C C G G G A A A G G G G C A G A A A G G A G A G A C G A A G A G G A A A A G A A A T G A C A C C A A A A A A A A A A A A G A G A G G A A A T A G G A T A G G A A G G A A A A G G G G G G A A A A G G A A G G G G G G A A G G C C C C A A G G C C A A A A A A T T C C G G C C A A G G G G G G G G C C A A A A A A T T A A G G A A G G A A G G A A A A A A C C A A G G A A A A A A G G A A G G G G T T A A A A C C A A A A A A C C A A G G G G A A G G A A A A A A A A G G G G G G G G G G G G C C A A A A G G C C G G A A A A A A G G C C C C A A A A G G G G G G G G A A A A A A A A G G C C C C A A A A G G A A A A A A G G G G T T G G A A A A G G A A G G C C G G C C G G A A G G A A G G G G C C A A G G G G C C C C G G A A G G G G A A G G T T A A A A G G A A G G A A G G G G G G A A C C A A C C A A G G G G A A A A A A T T A A G G C C C C G G G G A A G G G G A A T T A A A A C C A A G G A A G G A A G G G G A A G G A A G G A A A A A A G G G G G G G G A A A A T T A A G G A A G G G G A G G A A G G A A A G A A G G G A A G G A G G G C C G G C A A A A A A G A A G G G G G G A A G G T T G G A A G G A A G G G G A A G G G G A A A A C C A G A G G G G G T T T T G G A A G A G A G G G A T A C C A A G A G G A A G G G G G A A A A A A A A G G A T T A A G G A A A A G G A A A A A A A A G G G G A A G G A A G G G G A A G G C C G G A A G G G G G G G G A G A A G A A A A A A A C C A A A A G G C C G G A G G A A C C A A A C C G G A A A A T T G A C A G G C A A A G A A G A G A G C A G A G G G G A A G G A G G A A A G G G G G G A A A A A G G G A G A A G G A G A G C C G C A A C A A A A G A A C C A C A G A A C C G G A A G G G G A A A G G G A A G G G G G G A A C C A A A A G G A A G G C C A A G G A A C C G G A A T T A A G G A A C C A A G G A A A A G G A A C C A A T T G G G G A A G G G G G G C C A A C C G G C C A A G G A A G G A A G G G G A A G A G A A G A A G G G G A A G G G G G G A A G G G A A G G A C C G G A G A G G G G G G G C C A A A A G G A A C C G G A A G G G G A G G G G A G G G G G G A A G G G G G G C C A C A G A A G G A A C C A A A G G A A T G A G G A A C C A A G G G G C C C A A C A G A A G G A A G G A G A G C C A A G G G G G G G G A A A A G G T T A A A A G A C A A G A G A A G G G A G G G G C C G G A G G A A A A A G G A A A A A A A A A A A A C A G G G G G G A A A A A A G G G G G G G G A A A A A G G G G G A C G A A A A A A A A A A A A G G A G G G A C C G G A A G G G G A A G G G G G G G G C C G G G G C C A A A A C C G G A G A G A A A G C A G A G G G G A G A G A A G A C A A G G G G A G A A G G G G G G G G G G G G A A A C C A A A A A A C C G G A A G G A A G G A A A A G G G G C C C C A A G G A A A A A A A A A A A A A A G G G G A A A A G G A A C C C C A A G G G G G G A A A A C C G G G G A A G G G G G G G G G G G G A A G G G G G G G G G G G G G G G G C C G G G G A A A A G G C C A A G G A A A A A A G G A A A A G G G G A A G G A A T T A A A A G G G G G G A A A A A A A A G G G G A A G G C C C C A A C C G G G G G G A A C C A A G G G G G G G G C C T T A A A A A A G G G G A A G G A A A A A A G G A A G G A A G G G G A A G G G G G G A A A A G G G G A A A A A A A A A A C C C C A A C C G G G G A A A A G G C C A A G G G G C C G G C C C C G G G G A A G G G G G G G G A A A A A A C C A A G G A A G G A A A A A A A A G G A A G G G G G G C C C C A A G G A A C C C C A A G G A A G G G G G G G G A A G G G G G G A A A A G G A A A A A A G G A A C C G G A A G G G G C C C C A A C C G G A A G G G G C A G A G G G A C A G G A A A G A A G G G C A G A G A G A G A G A G A G G A C C A G A G A A G G A G A G A A A A G G G G G G A A C C C C G G A A G G A A G G A A C C G G A A A A G G A A G G A A G G A A G G A A A A A A C C A A A A G G G G G G A A G G G G C C A A A A G G G G A A C C A G G A G G A A C C C C G G G A C C C C C C G G C C G G A A G G G A C C G G G A G A G G A A A G G A G G G G G A G G A A G G C C A A A A G G A G A C G A A A A G A C G G C A G A G G A C G G C C G G G G T T A A G G C C G G A G G A A C A G G G C A G G A A A A G G C C A A A G A A A A G G A A C C A G G A G G G G G G C A A G G A T A A G G G G C A G A G A G G G A G C C G A C C G G C C A A G G A A A G A G A G C C G G C A A A G G A A G G G G C C G G A G G G A G A G A A C A A A G G G G G G C C A A A A A A G G G G A A G A G G G G C C G G C C G G A A A A G G T A A G G A A C C C A G A C A A A G G G G A G G G G A C A A C C A G A G G G G G G G A C G A G A A A G G A A A A G G G G C C C C A A G G G G A A G G G C A A G A G G A A G G C C G G A A A A A A A A C C G G C C A A A A G G G G C C A A G G G G G G A A A A G A A A A A A A A A G G A G A G T T A A C C A G A A A G A A A G A A A G G G A A C C G G A A A A A A G G A A A A G G A G G A G A G A C C A G A A A A A A G G A A C C A A A A G G G G A A A A A A A A A A C G G G A G G G A C G G G G A G G A A G A G G A T T G G A G A G A G G A A G T T G G G G A G A G G A G G C A A A A G A G A G C A T A A C G A A A G G G G G G A A A A A G G G A A G G A G G G T T A G C G G G A C G G A G A G A G A G A A A A A G A G G G G G G G A A G G A A G G G G A A G G A A A A A A A G A C A A G G G G A T G G C C A A G G A A G G G G A A C C C A A G C A A G G G A A G G G G A G G A G G A A C C A A C C A A A A A A G G A A C C G G G G G G G G G G A G G A G G A A G G A C C A G G A C A G G G G G A A C C G G G G G G A A A A A A A A G G A A G G A A G G A A G G G G A A A A G G A A C C A A A A G G A A G G A A G G A A A A G G A A T T G G G G G G A A T T A A G G A A G G A A A A A A A A A A A A C C G G A A A A G G G G A A G G G G A A T T G G A A G G A A A A A A A A C C G G A A G G A A G G G G C C A A A A G G A A A A A A G G G G A A G G A A A A T T G G C C G G A A G G G G C C G G G G G G G G G G G G A A C C A A G G C C A A G G A A G G G G A A G G C C G G A A G G G G G G G G A A G G G G G G A A G G A A A A A A C C G G A A A A G G G G G G G G A A A A A A A A A A A A G G A A C C G G G G A A A A A A A A A A C C G G A A G G G G G G C C G G G G A A A A A A C C A A T T C C C C A A A A A A C C G G A A A A A A G G A A A A C C A A G G C C G G T T G G G G A A A A C C A A A A A A G G A A A A A A G G G G G G G G A A C C A A G G G G A A A A G G G G C C G G G G A A C C A A A A A A G G G G A A A A G G C C G G A A G G G G G G G G G G T T G G T T G G A A G G C C G G A A A A G G G G A A A A A A G G A A A A A A A A G G G G G G G G A A A A C C G G G G A A A A A A A A A A G G A A A A G G A A C C A A A A A A G G G G A A G G G G G G G G C C C C G G G G G G A A A A G G G G G G G G A A A A A A A A C C A A A A A A G G A A A A A A G G A A A A A A G G G G G G G G A A G G A A A A A A G G G G A A G G G G G G A A G G C C A A C C A A A A G G C C G G A A G G G G A A A A A A A A G G A A A A G G G G G G C C A A G G C C G G G G G G C C A A G G G G A A G G G G A A A A G G C C A A G G G G A A A A G G A A C C C C A A G G A A G G A A A A G G G G G G A A G G A A G G A A G G C C A A A A A A A A A A G G A A A A C C T T A A A A A A G G G G A A A A A A A A G G G G C C C C A A G G G G G G G G A A G G A A G G A A G G C C A A A A G G A A A A G G C C A A T T G G A A C C G G A A G G C C A A C C C C G G A A A A G G G G G G A A G G A A G G A A C C A A G G C C A A G G A A A A A A A A G G G G G G A A G G G G A A A A G G C C A A A A A A A A A A A A C C G G G G A A A A G G A A A A G G C C A A G G G G A A A A A A A A A A A A G G A A G G G G G G G G G G A A T T A A G G A A A A G G G G A A A A C C A A A A A A G G T T A A T T G G A A C C A A C C G G G G G G C C G G A A G G A A G G A A A A A A G G G G A A A A A A A A A A A A A A G G C C G G A A G G A A C C A A A A G G C C A A G G G G A A A A A A G G G G A A C C A A A A T T A A A A A A A A A A G G G G G G A A C C A A T T A A G G A A A A A A A A A A A A G G G G C C C C A A A A A A C C A A A A T T G G A A G G A A T T G G T T A A A A G G A A A A A A A A A A G G C C G G A A A A G G A A G G G G G G A A G G G G A A A A C C A A G G G G C C G G G G G G A A A A A A G G G G G G A A G G G G A A G G G G G G G G G G C C G G C C T T G G G G G G A A G G G G A A A A G G G G G G A A G G A A G G G G G G G G A A C C A A G G G G C C A A G G A A A A A A G G A A G G A A A A G G G G A A A A G G A A A A G G A A A A G G A A A A A A G G G G A A G G A A A A G G T T G G G G G G A A A A G G G G A A A A G G G G G G C C G G A A A A A A A A A A A A G G A A G G G G A A G G A A A A G G C C G G C C G G A A G G A A G G T T A A G G A A C C A A A A A A G G A A C C C C T T G G A A A A A A G G A A G G A A G G A G A A A G G A C A G A G G A G A A G A G G G A G G A G A A A G G G G A A G G A A A G A G G G G A T A A A G G A G A G A A A A A A A G G G G G G A A A A A A A A A C T T A A A A G G G A A G A G C A G G A A G G A A A A A C G A A A A A A A G G A A A A G G A A G G G A A G C A T A C C A G C C T T G A G A A A G G G G A C G G A G G G A G G A G G C G A A A A G A A A G A A G G G A A A G G A A G A A G A A G G G A G G A G A G G A G A A A A G G T T G G A G G G A G A G G G A G A A G A A A G G A A G G G G T T G G C C G G G G A A A A G G A A A A A A A A G G G G G G G G A A A A C C A G A A A A G G A A G G G G G G A A G G G G G G G G A G A G A A A A G G G G A A G G G G G G G G G G G G A A A A G C A A G G G G G G G G A A A A G G G G G G A A G G C C C C G G G A A G A G C A A G G G A A A G A A A A G G G A A G C A A G G G A A A G T A A G A A G A C A A A A G C G A A G G G G G G C A G A G A A G C A A A T T G A A G G A A G G A G A A G G A G A G A G A G G A A A A G A G G C G G G A G A A A A G G A A A G G G A A G A A A A G C C A G A A A A A G A G A A A G G G A A A A G G A A A G G A A G A A G A A A T T A A A G A A A G G A A G A G G G A A A A G A A A A G A A G G A A A A C A A G G G A A G A A A G G G G G G G G G G G G G G A A G G G G G G G G G G G G G G G G G G A A A A G G A A C A A G A G G A C C G G G G A C A A G A G G G A A A A A A G G A T A A A C C A A G A A A C A A A G G G G G G A A G G A A G G G G G G C C C C T T A A A A A A G G A A A A A A G G A G A A A G C C A G G G C C G A A G A G A A G G G G G G A A A G A A C C G G A A A C G G G G G G A A G G G G A A A A A A A A A A G G A A G G G G G G A G A G G G G G A A A A C C G A C C A T A G A C G G C C A A G G G G G G G G G G G G G A G G A G A A G G G G A A A C G G A A G A G G G A A A A A A A G C G G G A G G T A A C G G C G A G A A A A G G C C G A A A G G A A G G G A G G G A C C A A G G C C C A A G G A A A A A A A A A G G A G G G G G G G A A G A A G A A A G A A A C A A C C A G G G A A A G A G A G C A G A G G A G G G G A A T G G G G G G A G G G C G A A A G G G C C G G G G G G G G A A A A G A A A A A A A T T A A A A A A A A C C C C A A A A C C C C A A G G G G A A C C A A G G A A A A G G C C A A A A A A A A G G G G A A A A A A C C C C G G A A A A A A G G G G A A G G A A G G G G A A A A G G A A C C A A G G A A A A A A A A G G A A A A A A A A G G G G A A G G C C A A A A A A G G A A A A G G A A G G G G A A C C G G A A G G C C A A C C G G A A G G C C A A A A C C G G G G A A A A G G A A A A C C G G G G G G A A C C A A G G A A G G G G C C A A A A G G A A G G T T A A A A G G C C A A A A A A G G G G G G G G A A C C G G T T A A A A A A A A G G A A A A A A G G A A A A C C C C G G G G A A A A G G A A A A C C A A C C T T G G G G A A A A A A A A A A A A A A A A C C A A A A A A G G G G C C G G A A A A G G G G C C G G A A A A A A A A G G G G A A A A C C A A C C G G A A A A G G G G G G A A G G A A A A G G A A A A G G G G A A C C A A C C A A A A A A G G A A A A G G G G A A A A A A A A A A G G A A A A A A A A G G A A A A G G G G C C A A G G G G A A A A G G A A A A G G G G G G G G A A A A A A A A G G A A A A A A G G T T A A G G G G A A C C G G G G G G G G G G G G A A C C G A A A A A G G C C A A G C G G A G A G G A A G G A G G A A C A A A T T A G G G A A A A G A C C A A G A G G A A A A G G A A A A C C G G A A G G A A A T C A G A A G G G C A G A G G G A A G A A G G G G G G A A A A A A G G C C A A A A A A C C G G C C G G A A A A A A G G A A G G G A A A G G C C A A G A A A A A A A G G G G A A G G A G A G G A G G G A C C G G A A G G G G A A G G A A A A G G A A G G G G G G G G C C A A C A G A T T G G A G G G G G G G G G C G G G A A C C C C A A C C A G G A G A A A G G A A G A A A C C G G G A A A G A A G G G A A A A A G G G G A G G A G A A A A A G A A G G A A G A A A G A A A C C G A A G A A G G A G G G A A A G A A C A G G G G G A A A G G A C G G A T G G A A A A C C C C A A G G G G G G A A A A A G G G A G A A A A A A G A G G A A A A C A G G G A G G G G A A G G G A A A A G C C A G G G G G G G A A A A A T A G A A A A A A A T C G G G G G G G G G A A G G G G A A G G A A A G A A A G A G A G C C G A G G G G G G G G C C G A A A A A A A G G G G A C G A G G A G A A A A G A G A A G G G G A G A A A G A A T G G A A G G A A G A G G G G A A G G C C G G G G A A G A T T C C A G G A G A A G G G A A A A G G G G A G G A G G A G A G A A G A A G G G G A A G A G G A A A G G A A A A A A G G G G A A G G T T A A G G C G A A A G A G G A G A A G G A A A A C G C C C A G G G A G G A C A A C C C A T A A G G A A A G G A A A A A A A C C G G G G C A C A A C C C A A G G G G A A A A A A C A A A A G G A A T T T A C A T G A A G A G A C A G G G A A G G A A G G G G C C A G A A G G G G G G A G G A A A A G G A G G G A G G T T A A A A G G A A G A G G G G A G C C G G A G G G C C A A C C A A C A G A C A A A A A A A A C T T G G G G C C G G A A G G G G G G A A A A C C A G C C A A A A C C G G G G G A G G C C A A A A G G A A A A G G G G G A G G A A G A A A G G G G G A A G G G A A G A G G G G G G G G C C C C G G G G G G A A A A A G G G A A G G G G A G G G G C G A G A G A G G G G A A A G G A A A A A A G A A C A G A A A C C G A C C G G C C G A A G C C A A C C G G G A G G A G A A A A A G A A A A A A A G G G A T A G G A G G A G G G A A A A G A G G G G A A C C A A A A A A T A G G G G C C A A A A A G G G A A A A C C G G A A G G A A G G A A A T A A G G C C G A G A C A A G G A G A G G G G G G G G G G G G A A G G A A G G A G A A G G T T A C A G A A C A A G C C G G A A G G G G G G C C A A C A G A G G A A A G C G A A A A C C A A A A A A G G A A A A G G A A G G C C G G A A A A G G G G G G G G A A A A G G A A G G A A A A A A A G A A G G A A A A A A A G G A C A A G C G A G G A G G T A G A G G A A G G A A A G G G A A A G G G A G G A G G A A G A A G A T A A A G A A A G G G G G G G A A A A G G A A A A A G C C A G A G G G A C A A A C A G C A A G G G A G A G A A G G G A A A G G A G A A G G C C G G A A A A G G G A G A G A A A G A A A A G A G A G A A A A C C A A G G G G A G G A G G C C A A A A G A G G A A C A A G A A A G A A G G G G G A T T G G C C G G G G A A G G G G G G G G G G G G A G C C A A G A A G A G G G C G A G G A A A G G A G A A A A A A A A G G C C A A C C A A G G G G A A G C C C C G G A G G A A A C G A G G A A C A A C G G A G G G C A G A G G A A G G G G G G G G T T A A C C A A A A G G G G G G G G A A G G A A A G C C T T C C A C C A A G T A G G G A C C G G G G G G A G G A A A A A A A C C A A C C G G G G A A A A A A G G A A C C G G A G G A G G G G C C G A G G A A G G G A A A A A T T G A A G G A G G G G A G A C G G A A G G G G G G G A C C G G G G A A A A A A A A A A G A A A G G A A A G A A C C A C G A G G G C G G G G G G G G C C A G C C G G A A A A A A A A T A C C G G G G C G A A A G G G T A A A G G C C A G G A A A G G G A G G A G G G A A G G A G C A A A G G G G G A A G G G G G A A A A A G C C G G G G G G C C A A G A A A G G A A G G G G A A G G A A C C A A G G A G A G A A A A G G A G A A A G A A C C G G T T A A G G G A A A A G G G G G A A G G G G A A A A A A G G A A A A A A G G G G A A A A A A G G G A C C G G C C C C G A A A G A A G A G A A G G A A C C T T G A A A G G A C G G G G A A G G A G A G A A G G G G A C G G A G A A G G C C G G A G A G G A G G G G C A G G A A G A A A G G A A A A A A A A A A G G A T G G A C A A G G G G G G A A A A A A G G C A G A C C A G A T A G G A G A A T G G A G G G G G C A A G G G A A G G G G A A A A A A A G A C C C A G A A G G A G A A C A A G G A G G G A A G A G G A A G G A C G C A G A C A G A G A G G G G A A A G G A A A A G G A G G A A G A C C G G G A A C G G G A A C G A G A A A A G A G C A G G G G A A G G G G A A A A G G G G A A G G G G G G G G C C A A G G A A G G G G G G G G C C G G A A G G G G A A C C A A G G G G G G G G G G G G G G A A A A G G G G A A C C A A C C G G G G G G G G A A C C G G A A G G G G G G G G G G C C C G A A G A A C G G G G A A G G A A G G C C G G G G G G A A A A A G A G G G G G A A A G G G A A A T A A G G G G G G G A G G G G A A A A A A A A G G G G G G A A G G G G A G A A C C A G C A G G A G G G G G A A A G G A G A G G G G C C A C A A A T G C G A G A G C C A G A G A G A A C G G C C C A A C A G G G G G A A A A C C G A A A G G A A G G G A C C G G A G C C G G A A G G C C G G A A G A C C G G G G G G G G C C C C A A A A G G A A C C G G C C G G G G C C G G C A A G A A A A A G C C G A G A A G A G C C G A G G A A A A G G C C G C G G G G A A G G A A G G A A G G G G A A G G C C A A G A A G A G A G G G A G G G A G A A A A A A G G G G C C A A G G G G G G A A A A A A A A A A G G A A G G A A C C A A A A A A G G G G A A C C A A A A A A A A A A A A C C A A A A G A G A A T A G G G A A A G A G G G A G G A A A G G A A G A A A C A G A G G A A A G A A G G G G A A G G G G C A C A A A G G G G A A G G G G G G G G A A A A G G G G G G A C C A G G A A A A G G A A A G G A T T A A A A A G G A A G A G A G G A C A G G G A G A A C G A A G G G C C G A A G G G A G G G A A G G G A G G A A C C G G G A A G G G A G G A A A A A C C C C G G A A C C G G G G G G C C C C A G G G A A A G G A C C A G G G A A A A G G A G A T A A A A T A A C A A A A A A A A G G G G A A G A A G A C A A A A G G A G A A A C A G A G A G G G G C A G G G A A A A G G A A T T G G A G G G A C C A G G A A G A A G A A G G T A G G G G C C A A G G G G A A A A G G G A A A A A A A A A A A G G G G G G A A T T A A G G G A G A A G T A A A G G G A A A A A G G A A A A A A G G A A A A G G A A G G G A G G T T T A G G G G A G A A G G A A A A A A G G G G T T A A G A A A A A G G A A G G A A G G A A G G A A C C G G A A A A A A A C A A A A A A A A C C A A G G A A A A C C G G G G G G A A A A G G G G G A G G G A G A G G A G A A G G G A A A A A G G G G G G G G C C A A A C G G A G G A G A A A A G A A G A G G A A G G C C A G G A G A A G A A A G A G A G G A A A G G G A A A C C G A A G A A A G C A A A G A A G A A A G G A A G A A G G G G A A A A A A A A G G G G A A G G G G G G A A A A A A A G G G A A A G A G A A G A G G A G G G A A G G G A G G A G G G T A A A G G A A A C A A G G G A A G A C G G G G C C A A A A G G A A A A A G G G C A A A A A G G A A A A A A T T A G A T A C G A A C A A A C A G G G A A C G A T A G C A T A A G G G G A G A G G A A A A A A G A A A A A A A G G G G A C A A A A A G A A G G G G A A A A C C G G A A G G G A A G A A C C G G G G A A G G A A C A G A A A G G G G A A G G A G A C G A C C G G A A A G C A G G A C G G G G A A A A G G A A A A A A C C G G G G A C A A A A G G G G A A G G C C G G A C G G C C G G G G G G G G C C C A A G C C G A G G A A G G G G G G A A A A A A A A G G G G A A G G A A C C C C A A G G A A A A A A A A G G C C G G G G A A G G A A T T A A A A G G A A G G A A C C G G G G C C G G G G A A G A C C A A A C A G A G C A G G A G A T G A G G G A G A A C G G G A G G A G A A G G G G A A C C G G A A C C G G G G C C A A G G A A G G T T G A G G G G G G G G C C G G G A G G G G A G A A G A C C A A G G G G A C A A C C A A A A A A A A G G A A G G A A A A G G G G A C G G A A A A A A G G A A G G G G A A C C G A C A G G G A A C A G A C A G A A A A G G G G C A A A G G G A A A A T G G C G A G G A A T A A A G G A A A A A G G G A A A A A G G G G G G A A G G C A A A G G A A A A A A G A G G C C G G G G A A A A A G A G A A A G A G G C A A G G G G G G G A G G A A A G G G A C G G T T A C G G G G G G C C A T G G G G A A G G G A A A A C C C G G A G G G A G A G G A A G G G C C G G A A A A A A G G G G G G G G G G G G A A A A G G A A C C G G A A G G A A C A A A G A C A A A G A G A C C A A G A C C G G G A A A A A A A G G G G A A G G G G G G A A G G C C C C A A G G A C A G G A C G A G A A A A G G A A A A G G G C G A G G A A G G G G C C A A G G G G G G G G A A T T A A A A G G G G G G G G A A G G A A G G A G A A G A A G A G A G G A G A A A A A A G A A A A G G C C A A A A A A A A A A G G G A A A C A G G G A A G A A G G C C G G A G A A G A G G A G G G A G A G A A A C A A G A G A G C A A G G G G G G A T C A A C A A G G G A G A G G C C G G C C A A G G A A G G A A G G A A A A A A A A G G A A A A G A A A G G G A G G G G G A T T G A G G A G G G C C G G A A C C G A C A A A A G A A G G A A A A A A G G A A A G A A A G A A G A G G G G G G G G G G G G G G A A G G A A G G A C A G A A C A G A G G A G A C A A A A G A A A G G A A A A G A G A A A A G T A A A A G G G A A C C A G G G G G G G A A G G A G A G G A A C G G A A A G G G A A C C G A A C A C A A A G A A G A C A A A C C A G G G G G G A G A G G A A C A A A C C G G G G A G C A A A A G A A C C A A T A G G G A A G G A A G T A A C A G A A G G G G G G G G G G A A G G A A A A G G G G A G C C G G G G A G C A A A A A G A A G G G G G A A G G A A G A G G C A A A A A C C A A G A A G A G A G G A G G G A G A A G C A A G A A A G T A G G A G G A A A A G C A A A T T G A G G A A G A A A G A G A A A G G G G A A A G G A G A G G A C G G A G A G A A G A G G C A G G A A A C G A A G G A A A G G G G A A G G A A G A A A G G G A A G A G G G A G A A C C C A A C C A A G A A A T A C C A G G G G A A A A A A G G G G C G A G A G G A A G A G A G A G G A G A T A A G A A G A G A A A C C G G G G A A A A A G C A G G G A C C G G G A A A G A G G C C G A A A C C G G G G A A G G A A G A A G A G G A C C A A A A G G A A A A A A G A G A C A A A A G G G A G G G G G G A G A A C G G G A G G G G A G A G A A A G T T A G A G A G G G C A C C A A A A A A A A A A C C A A G G A A G G G G A A G G A A G G A A C C C A G A A G A G A G A A G G A A A G G A A G A T C A A A G A A A G A A G A C G A A G G A A A G A G A A G A A G G A G A G A G C C G G A A A A A A A G G A A G A G A G A C T A A C T T G A T A A G G A G G G G A G A G G G C A A A G A G G A G A A G A C G G A A A G G G G A A G G A A A G C A A G G A A G A A G G A A A G A A C C A A A A G G A A A A A A T T G G A G A A T T A C A C C C C A G G G G A A A C C C G A A A C C A A C A A A A A G G A C T T G A A G A A G G A A G G A A A A C A G G A A G A G A G G G G G G G A G G A A A C G G C A A A G G A A A A G G G G A G A A C C T A C A A C A G G A A A T T A A A C A C G G A G A G G A A C C C G G A A G G A A A A A A G G C C A A G G A A A A A A A A G G A A A A G G A A A A G G G A G A T A A G A A G G G C G G G G G G A G G G A A T T A A A A G G G G A C A A G G G A A G A A G G A G A A A A G A A A G G T T G G A G A G A A A A A A G G A G G G G A T T A A G A T T A A G G C A A G C C G G G G G G A A A A G G G G A A G A G G G A A G A G G A G A A G A G A A A G G G A A A A G G C C G G G G G G A G A A A G A C G G C C A A G G G G A A A A G G G G G G A A A A G A G G C C A A A A G G C C G A G G G A A A G A A G C A A G G A G G A G A A A A G G G G G G C C G A A G G G G G G A G A A C G G A G A G A A A A A A G G G A A A G A G G C C G A A A A G G G G G A C A A A G A C A A G G C C A G A G A A G G A A G G G G G G G G C C A A A A C C G G A G G G A G A G G G A A A A A A T T G A G A G G A A G A G G A C C A G A A G G A A G A A A A A A A A C C C C A G A A A A C C A A G G C C A G G G C C G G G G A G A G G A G C A A A A C C A G G A C C G G G A A G G A G A A G G A T T G G A A G G G G A A A A A A C C G A G A A G G A A G A A A C G G A G A G C A A A A A A A G G A A A A G G A A C C A A A A A A A A A A G G C C G G A G A A G G A A G G T T G G G G A A A A A A A A A A A A G G G G A C G G G G A A A A G G A A C C A A A A A A C C G G G G A A G A A A G A C C G G C G T A C C A A A G G G G G G A A G A A G G G G A A A G G G G G C C G G A A C C A G A C G G G G G G A A A G A G G A A A A G A G A A C C A C C C G G A A A G C C A G G G G G A A A A A A A G C C G A G G C C G G A A G G A A A A C C G G G G G A A A G A G G A A G G A G G G G G A A C C G G A A C C G G G G G G A G G C G G C A A A C C A A C C G G G G A A G G G G C G C C G A A G A G A A C C G G G G G G G A C C C C C C A A A A A A G G G G A A A A G G G G A A G G A A G G C C G G G G T T A A G G A A A A G G A A A A G G G G A A C C A G A A G G A G C C G G A A A A G G A A G G G G A A A A G G G G A A G G G G C C G G C C G G G G C C G G G G G G G G A A A A C C A G G A A A A G G A G A A A A G A G G G G G A A A G A A C A A G A G G G G A A G A G G G G C A G C C G G G G G G G G G A G A A G G A A A A A G G A A G G A A G G C C A G A G G G A A G G G G A A A A C C A A C C A A G G G G G G G G G A A G G G G G G G G G C A C A A C A G A G A G A C A A A A A A A A C C A A A A G G A G G A A C G A G A A C T A A A A G G A G A A A G A A A A A A A G G A A A A A A A A A A G G G G A A A C A G G A A A C C G G A A C C A G G G G G G G G G A C A G A G A G G A A A A G G A G A C A A A A A A G A G A C A A G G C C G G G G C C C C T T G G G G G G A A G G A A C C A A G G A A A A A A G G G A A G C C G G C C G G A A A A G G G G A A A A A A G G A A A A C C A A G G C A A A A A G G G G A A A A G A A A C C G G G G G G A A G G G G G G G G A A A A A A A A A A A A C C G G A A G G A G G A T T C C A A C A A A C A G A C C G G A A G G A A G G G G A A A A A A A A G G A G C A G G G A G A A G G G G G G G G G A A A A G G A G G G C G A A A G A C G A G A G A A G G A G A G G A C A A A G A C G A G G G G C C T T G G A A G G G G C A A A C A A A G G A C G A G A A G A G C C G A C C C C G G A A A A A G G A A A C C G G A A A A A A A A G G G G G A G G G G G G A A G G G G A A G G G G C C G G G G G A C C A A G A G A A A G G G G G G A A G G C C G G G G A A A A A A C C G G C C A A A A G G A A A A G G A G C C G A G A C C G G G G C C A A A A G G A A G A C A G G G G G G G G G C G G A A A A A A G G G G G G G G A G A G C C A A G G G G A A A G A A G G A A G G G G A A A A A G A G A A A A G G A A G A A G G G A A A A G G G A G A G G G G A A A G G A A A G C G G G C A A A A G G A A A G G G G G C C G A C A G G A G A G G G A C A A G A G G A A G A A G A A G G A C C C G A A A A A A G C A A G G G A A A A A A G G A G A G A C C A A A A A A G A G A G A G A A G G A G A A A G G G A G G A A A G G C C A A C C A G A G A C A A A C G A A G A C G G A A G G A A A A A A G G G G G G G G G G G A C A A G G G G G G G A A G G G G C C G G G G G G G G C C G G G G G G C C G G G G G G A A A A G G G G G G A A G G G A A A A G G G G G G G G G A A G G A A A A A A A A G G G G A A A A G G G G G G A A A A G G A A A A A A G G A A G G G G A A G G A A G G G G G G A A A A G G A A A A A A A A G G G G A A C C G G A A A A A A G G A A A A A A G G C C G G G G A A G G A A A A A A T T G G A A A A G G A A A A A A T T G G A A A A A A A A T T G G A A A A A A G G A A G G G G G G A A A A A A G G G G A A A A G G G G G G G G C A G G A A T A G A A A A G G G A G A G A A C G G G G G G G G G G G A T A G A T G A G A G A C C A A A A A G G A A G A G G G G G A A A A A C A A G G G A A A A G A A G G A A G G A A A G A T A A G G G G A A G A A A G G G G G A G G G G C C G G A A A A C C C C G G G G G G A G G A G G G A C G A G A G G G A G C A G G A G A A C A G A G A A G A C C A G A C A C A A G A G A A C C G G G G G G G G G A A A G G G G C C A A C A A G G G A G C C C C A A C C A A G G G G A A G G A A G G A A G G G G G G G G A A A A G G A G A G A G G G G G G A A G C A A A A G A A A C A G C A A A A A A G G G A G G A G A G A A C A T A G A G A G G A A A A A A G A G G G C C G G C C A A G G G G G G C C A A A A A G G G G G G A A G G G G G A A G G A A A A A A A G C A A A G A A A A A A A G G C C A A C C G G A A C A A G G G G G A A G G A A C C G G A A A G G G G G A G G A G G G G A A G G G G G G A G A A C C A A A A C C A A G G A A A A C C A G C C A A G G A G A G G G A G G G A A C C G G A A G G A A G G A A G G C C A G A G A G G G G G A A A A G G G G A A A A G G G A A G G A A C G G C A C A G A G G G G G G A A G A G G G G G G A C C C A A G A G A G A A A G G A A A A G G G G G A A G C C A A G G G G G G G G A G G G G G G G C C G G G G G G A C A G A A G G A A G A G A G G A A G A A G A C A G C C G A A G A G G G A A T T G G A A G A G G A A A A A A A G G A A G A G G G A A C C G G G A A A G G A A A G A G C C A A A G A T G G G G A G A G G G A A G G A A A A A G C A C C G G C C C C A A G G A A G G A A G G G G G G G G A A A A G G G G G G C C G G A A G G C C G G G G A A A A A A G G C C G G A A C C G G G A A A G G G G A A A C G A G A A A G G C A G G G G G G G G G G C C A A A A C C G G G G G G G G G A G G A A A A G G G G G G A A A A G G G G A G G A A G G G G G G G G G A A C C G G A G A G A G A A G A A G G G A A G G A A G G G G G G A A A A A A G G G G A A C C G G G A G G G G C C G G G G A A G A A A T T A G A A G G G G G G C G G G A C A A G G G A A A A A G G G G A A G G A A A G G G A A G G G G G G A A G G A A C C G G G G G G G G G G G G A C G A C C G G A G A A A A A A A C G G G A T A A A G C A G G G G G G G T A G G G A A A G A A A A C G A A G G G C C A C G C G G A A A A A G G G G G G G G G G G G G G A G G G G G G G G A A G G G G A A G G G A C C A A G G G A G G A A G G A A G A G G A A A A A C G G A A A A A C G A A A G A A A A G G A A G C A G G C C G G G G G G G G A A G G G G G G G G C C G G G G G G A A A G A A G A A G G G A A G G A A G G A A A A A A G G C C A G A G A A G G A A G A A G G G A A C C G G G A C C C A A C G G G G G G A A G A C C G A G A G G G A G A G A G G G G A G A G G G A A A G A A A G A T G G C C C G G A C A A A G A A G G G T T G G G G G G A A C C G G G G G G T T A A A A G G A A C C A A G A A G A A C C A A G A G G G G A G A A G G G G A A G A C C G G G G A A C C G G A A G G G G G A C A A A G G G A C A A G A G A A G G A G A C G A A A A G G G T T G G G G G G A A A A G G A A A A G A C C G A A G A A G A A G G A A A A G A G G G G G C C G G A A G G A A A A G G G G G G G A A G A A A G C C G A G G C C G G G G G A A G G G A A G G A A A A 0 0 G A C C T T G G A A A A G G G A G G A A G G C C G G G G A A C C G G A A A A A A G G A A A A A A A G A G G A G A C C A A A A A A A A A A A A C A A A A A G G C C A A A A G G A A G G G G A A A A A G A G G G A G C C G G A A G G A G A A G A G G A G A G A G A G G G A A A G A A C C A A G G A A G G G G A G A G A G G A T T A C A G C A A G G G G G G G G G G G A A G G G G A A G G G G G G A A G G A A G G C A G C C C A G G A C A G G G A A G A G G A A G C C C C A A G G G G G G G G A C A A A A C C A G A G A A G A C A A G A G A G A A G G A A A G G G C C C A C A A C G A A A A A A A G A G G A G G G A A G G G A G G C C A A G G G G G G A G A A G A A A A A C C A A G A A G A A C C A A A C G G G A A G C A A A A A A A A A G A A G A G A C A G C A G A G G A G G G C C G A G G A A G G G A G A A G A A G G G G G A A A A G G G C C G G A A A G G G G G C C G A A T G G C C C C A A C C A A A A A G A C G G C C G A C C G G T T G A G G G G A G A G A G C C C A C C G A A A G G A A A A A A G G C C A G G G A C C C C C A G A A C C A C A A G A G G C G A G G G A A A A G G G G G G A G G A A C A A G A C C G G A A A C G A G A C C A G A A G G A A A C A G G G A A G G A A G G G G C G A A A G A G G G A A A A G G G G A A A G A C A G G G C C A G A C A G A A A G G A G A A A A G A G G G C C C C G G A A G G C C A A G G G G G G G G C C C C G G C C A A C C A A A G C A G G G G A A G A G A G G G A G G A A G G G G G G C C G A G G A A G G C A A G G A A A A A G G G G G G G G A A G A A G G G G G G G G G C C G G A A G G C C G G A A G G A G A G G G C C G G A A A G A C A G A C A A G G G G A A A A A A G A A C C C A A A G A A G G A A G A A G G A A G G G A G G A G G A C G G A A A A A A A G G A A G A C C A G G G G G A A A A G G A G G A A G G C C G G A A G G A A T T A A T T A A G A C C A A A G A A G G G G C C G G G G G G G C G A G G G G A A A C A G G G G G A A G G C C G G G G A A C C A G A A G G G A G A A A A A G G G G G A A G A A A A A A G A G A A A A A A G C C A G A A G G A A C C G G A A G G A A C C G G A G G A G A A G C C C A G G A A G G G A A C A A C C A A G G G G A A G G A A G G A A A G G G G G G G G G G G G G A A A A C C A A A A G A C A A G T A A A A A G G G G G G G A G G A A A A A G G G G G G G A G G A G A G G A G A A A A G G G G G A G A G A A G G G A A A G G G G G C C A A G G G G A G G A G G G G A A A G A A G A A G A C G G A A G G G G G A A G A G G G G A G G G G G A A G C A G G A G G G A A G G G G G G G G A G A A G G A G A G A G G G G G A A A G A G A A A A G G C A G G A G G G G G A A A A G G A A G A G A G G G G G G G A G A A A G G G G G G A A C C A A G G G G A A C C T T C C A A A A G G A A A A A G A A A A C C A A A A G G A A A G G G G G A A A G A G T A G G A A G G A G G G A C G G A A G A G G G G A G G A G G G G G A A A A G G G A C G G G A C C G G G A G A G G A A G G G G G A A A C A C A A G G G A G A G G A A G C C G G A G A A A G A G A C A A A A G G G A G G G G A G G A G A A G A G A G A A G G A A G G G G G G A A G G C C A A C C G G G G A G A A A A G G G G G A G A C C G G A A G G T A A A A A A G A G A G A G A G A G G G A C A A A A G A G G A A C C A A C C G A G A A A A A A A G G G A G A G G G G A A A A A G G G C C G G A A A A C C G G G G A G A G A A G A G G A G A G A A A A T A G G A A G G A G G A G A A G G A A A G A A G G G G G C C A A C C G G A A C C A A G G G G A A A A A A G G G G A A C A G A A A G A A A A A G G A G G G G G C C A A G G A A A A A G A A A G G A G A G A G A G G G G G G G G G G G A G G G G G G C C G G G A G A A G A C A G A A A A G G A A A A G G G G A A G G A A A A G G A A C C A A G A A G A G A A A A A A G G A G A G A G G A A A G G G G G G G A A G G A G G A A G G A A G A G G G A G G G A G A G G C A G G G G A A A A A A G G G G A A G G A A G A G A G G A A G G G G G A A A A A G G G C C C A C A G G G A A C A A A A A A A C C A A G G G A C G A G G G A A A G A A A A G G A A A A A G G A G G A A G A A A A A A A G G A A A A A A G G A G A G G C G G G G A A G G C C G G C C G G G G C C A A A A G G G G A A A A C A C A G G A A A A G G G G G G G G G G C C G G G G G G G A A A G A G G A G A G G A A A G A C C A A G A G A A G C C G G A G G G A A A C G G C A G G A G A A A A G G G G A A A G G A C C A A G G G G A G A G A A G G G G G G G G G G A A G G G G G G A A A A G A G G A A A A A G A G C G A G C C A A A A G G G A A A G G A G G G G G G G C C A G G G A G G G A A A G G G G G A G G G G G A G A G G G A G G G G G A G A G G G G G G G G G G G G G A A A G G A A C A G G G A A G G C C A G G G A A G G A A G A A A A G A G G G C G C C A G A A G G C C A G A G A G A A A A A G A G A G A A G G A G A A G G G G G G G G G G A A G A A A G G G A G G A A G G G G A A A G A A C C G G A A A G A G C A G A G G G G C C A A G A A A G A G G A A C C G G C C C C G G G G A A G A A A G A C C G A A G A A A A G A A A A A G A G A C C A A C A G G A A C C G G G G G G A G A G A G G A G G A A A A A A A A G A A A C C A A G G G G G G G G A A A A G G G G A A T T A A G G G G A A C A G G A C C C G G A A A A G G G G G G G G T T G G A A A A A G A A C C A A G G G G C C G G G G G G G A A A G G G A G G G G G G A G G G A A G G A G C C A A G G G G C C G G G G A G A A C C G A G A A G A G G G A A A A G G A A G G A T A G A G A A C C G A G G A A G G G G C C C C G G T A A G G G G G A A A A A A G G G G A G A C G G G G A A G G G G G A G G C C G A A A G G G G G G A A G G A A G G G G G A G A G G G A A G G G G G G A A G G A G G G A G G C C C G C C A G A C G A C C A A A A T T G G A A G A C C C C G A A G A G G A A G A G A G A G C G A G G G C C G A A G G G A C C C A A A A G G A G A G A G A G G G G G G G G A G A A G A G G G G A A G G G G A G G G A G A G G A A G G A A G A G A G G A G G A C C G A A A G G C G G G C C A A C C G G G G G A A G G G C A G A G A G G G G C A A C G G C A G A A A C C A A G A A A A G G A G A A G G G A G A G G A A G G G A A C C G A A G A C G G A G C C G C A G G A G G A G A G G A G A A G A G G A G A A G G C A G G A G A G G G A A A A A G G A A G G G G G G A A G G G G G G C C G G C C G G C C A A T T G G C C G G A G G A A G A G C C C C A G G G G A G G G G C A T T G G A A G G G G A A A A G A G A G A A G A C G A G A A G A G G A G G A G G G A G C C G G A A G G G G C A A G G G G G A A A A A A G A C C A G A A G G C G G G A G G G C G G G G G G G G G G G G G A A G G A A A A G G G G G G A A A A C C A A G G G G T T G G G G G G G G G G G G A A G G G G G G A A A A G G A A G G A A A A G G A A A A A A G A G G G G G G A G A G A A C A A G C C G G G G A A G G A A G G A A A A G G A A C C A A C C G G G G G G G G G G G G G G A A A A A A A A G G G G C C G G A A G G G G G A A T G A A A G G G G G A G G A G G A G G A G G A A A G G G G A G G G G A A A A A A A A C G G A A G G G G G G A G A A G G A A A G C A G G A A G G G G C C A G G G G G A A A A G G G G A A G G G G C A A G G G G G C C A A C A A G G A G A G A G G G G G G C C A A G A G G A G A G C C C C C C G G G A A C A A A G G G G G A A A A G G A A G G A G A A G G G G G G G G A G G A G G G G G G G A G A A G G G G G A A C C G G G G A A G A C C G G G G A G G A G G C A A C G A G G A G G G G G G A A A A G G A A A G G A A G G G A G A A A C C A G G G G G A C G G G A G G G A A A A G A A G G A A G G G G G G A A A A C C A A A A G G A A G G A G G G A C A G A G G G G G C C G A A G A A G G G G G A A G G G G G A G C A G A A G G G A G A G T T C C A A G G A C A G T T G G G G A G G G A A A A A A A A C G G G C C C C G G C C G G G G A A G G A G A A G G C C C A G G A C A A G C G C G G A A G A C A A A A A A G G G G G A A A G C A T T G G A A A A G G G G C C A A A A A A C C A A G G A A G G A A G G A A G G G G G G C C A A G G G G A A T T C C G G A A G G C C G G G G C C G G C C G G A A A A C C A A G G A A G G A A A A A A A A A A A A A A A A G G A A A A A A C C G G A A A A A A G G A A A A G G A A G G G G G G G G A A G A G G A A G G G G A G G G A G G G G G G A G G G G A A G G G G A A A A G G A A A A G G T A C C A A A A A A G G A A G G A A G G T T A A A A C C G G C C A A G G A G G G A A G G A A G A A G G G G A G A G G A A A A A A G G G G A A A A A G G G G G A A G G G G A A A A A A A A G G A A A A G G G G G G A G A G G G G A A A A C G G A A A A A A A A A A G G A A C A G G A G G A G G G G C C G G G G A A G G G G A A G G A A G A G G G G A A G G A A A A G G A A A A A A A A G G G G C C G A G G G A C C G G G G C C A A A A A A A A A A A A G A A A A A G G A A C C C G G G A G C C G G A A G G G G G A A A A A A G G G G G G G G G G G G G G G T T G G A A A G A A A G A G A G G G C C A A G G C C A A C C G G A A A A T T C C A A G G G A A A G A G A A C G A G G A A G G A A A G G A G G A A G A A A A A A A A A A A G G A A G G G G G G G G C C G G G G G G G G A A G G G G A A G G G G A A C C G G G G G G G G G G G G A G G A G A G A G A C C C C A A A T G C A G A T G G G A A G A G A G G G G A G G C C A A G G G G A A G G A A G G A A A A G G A G A A A G G G A A G A G G G A A G A A A A A G G A G G A G G A G A C C C C G A G G A A A A C C G G G G G A A A A A G G A A A A A A A A G G A A A A A A G G G G A G G G A C G G A A G G G G G G A G A A C C A G A A G G G G G G T T A A G A A A C A A A A G G A A G T A T T A A A A C C G G A A A A A A C C C C G G A A A A A G G G G G C A G G G G G G G G A A G G A A A A A G G A G A G G G A A G G A A A A G A G G G G A A G C C C A G G A A A A A A G G A T C A A C A A G A A C G G A A G G G A A C A A C A G A G A A A G G A A A A G G A A G A A G A A G G G G A A G A A G C C G A G G G G A A G G C C G G G G C C G G G G G A A G A A A G C C G G A A A C G A A G C C A G G G G G C C C C G A A G A C G A C C A C A A A C A G G A G G A A G G G G G A A A A G A G G A G G G A A A G A C A A G A A G G G A C A A A G G A A A G A A G A G G A A G G G A G A A A A G G G G A A A A A G G G G C C G G A A G G T T A A G G G G G G C C G G A A C C A A A A G G A A A A A G G G G G A G A G A G G A G A A C G A A A A A G G A A C C A A G A C A G G G G A A A A A A G A G G G A A A T T T T G G A C A A G C G G G G G G A C G G G G G A G A G A A A A A C C C C C G G G G A A G A A G G A G G G A A A A A A A C G G A A A G C A G G A A G A C C A G A A A A A G A A A G C A A G G A C C G G A A T T G G G G G G A A A A A A A A A A A A G G G G A A G G G G A A A A G G A A G G T T A A G G C C G G C C G G A A A A G G G G G G G G A A T T G G G G G G G G G G A A A A G G A A A A G G A A A G G G G G G C G A A A A A G A G G A C G A A A G G A A G G G G A A G G G G G A G A G G A A A G G A G A A G A A G A G A A G A G G A G G A G A A A G A G A G G C G C G A G G C C A A A A A A A G C C A G G G A A A A G A G A A A G G G C C A G G A A A A G A G A A G A C T A G A A A A G C C A G A G A G A G C A G A A A G A G G G G G G A A G G C C C C G G C C G G A A C A C C G A G G A A G G A G G G C C A A G G A A A G G G G G A A A A A A A G G G G G C A A A G A A C G A G G C C C A C C C C G G G G G G G G A G A A G A G A C C A G G A G G G G G A G A A G A G G A T A G G G G C C G A A A G G G A A A A G A G A G A G C C G G C C A A G A A A G G G A A A G G G G A G A A A G A G G G A G A A G G C A C C A A G G G A A G G G A G C C G G C C G G G A A C G G C G A A A A G G G A A G G A G A A C C C G G A G G G A G G G A A A A G G G G G G A A G G G G A A C C C A A A G G G A A G G G A G G G G G G G A A A G G G A A A A A A C C A G A A A A G G G G A A A A A G G A A G A G C C A A G G G G G G A A G G G A G G G G A A G G A A G G A G G G A A G G A A A A A A C C G G A A G G G G A A A A A A C C G G G A A A C C C C G G G A G G C C G G G A A A G G C C G G A A C C A G G G A A G G G G C A G G A A C C G G G A A G C C G A A C G A A A A G A A A G A A A A G G G G G G A A A A A A A A A A G G G G A G G G C A A A A A C C G G G G G G A G C C A A G G A A A A G G G G A G G G G G A A A A G G G G G C C C C C A A G G G G G G G G G A G G A A G G C C C C G G G G G G A A G G G G G G A A A A A A G G G G G G G G A A G G G G G A G A A A A A G G A A A A G G C C G G G G A A A A G G G C C C G G A A A A A A A C A A A G A C A G G G G A G G A A A A A A G G A G A G A G G G A A A A G G A A G G G G A A C C G G A A A A A A C C G A G A A C G A A G G A C A G G A G A A C C G G A G G G A A A A G G A A G A C C A G G G A C A C A A A A A A G A A G A G G G A G G G A A A A A A A G A G A A G A G G A A A A A A C C G A T A A A A A G G A G A A G A G A G A A G A A G G G G A G G A A G G A A G G G A C A A G A G G G A G G A A G A G G G G A A C C G G A A G G C C G G A A A A G G A A G G G G C C G G A G A A G G G G A A T A C C A G G A G G G G G G A G A G C C G A A A G A A A G A A A C C G G A G A A G G G G A G T T G G A A A A A A G G G G A A G G G A G G C C A A A G G G G G A G G G G G A G G A G A A A C C C C G G G G A A G G G G G G A G G G G G G G G G G G G G A A A A C C G G G G G G G G A A A G C C G G C C A A C A C C C C G G G G A G G G A A G G G A G G G A G G A A A C G G G C G A G G T A A C A A C C A A G G G G A A G G A A G G G G A A A G G G A A C C A A G G G G G G C C T T G G G G A A A A A A G G G G G G G G G G A A G G A A A A A A G G A A A G G G G G G G G G A G A G A A A A G G A A A A G G G G A A A A A A G G G G G G A A A A A G C A C C C C A G A G A A A A G G C C G A G A G G A G G G A A A G G A A G G G G G A A A G A G G G A A G G G G A A G G A A G A G G G G A G C A A A G G C A G A A A T A C A A A A C A G C C G G A A T T A A C A A G A G A G A A A G G A G A A G G G A C A A G G A C G G A A T T G A G A T T G G G G G A C C A G G G G G A G G G G A G A C C A A A A A G G G C A A A G G G G A A A A G A A A G A G G A A G A G A A C G G G G G G C C G G G G C G G A G G A G A A G G A A G G G A G G A A G G A G G A A A A G A G C G A A A A G G A C G A G A G A C C A A G G C C G G G A A G A A A A A A C C C C C C A A A A A A G G G G A A G A G G A A G G G G A A G G G G A A C C G G G G A C A G G G A G A G A A C C G G G G A G G G G G T T G G G A G G G A G A G G G C A G G G G G A A A A A A C C G G A A A A G G G A A C G G G A G G A C G G A A G A A A G G G G A A A G G A C C G A G A A G A G G A A A G G A A G A G A A A C A A A A A C C A A A A A A A G A A A A C C A A A G G G G G A G A A G G G G A A A A G G G G G G G G A A A A G A A A A A A A G G G A G G A A G G G A A G G G G G C A T A A G G A A A A A G A A T A A A G A C G G A A G G A A A A G G G G G G A A G G A A G G A A A A A A G G G G C C T T G G A G A G C C C A T A A A T A G G G A G G A A A A C C G A A G A G A A C C G G A A A A A A G A A G A G G A G A G A A A A G G A C A G A G A A A G G A A G A G A G A A A A A A A A G A G G A C C A A G G A G C C G A G G G A G G G G G A G G G G G G C A A G A G A A G A A G G G A G G A A C G G G G A A C A G G A A G G A A G G A A G A G C G A C A G A A A A A G G A G A A C C G G A G C C G A C A A C A G G G A A G G C C G G G C A A A G C C G A A A G G G G C C A G C C A A G G A A A A A G C C G G C C A A G G G G G G G G A A A A G G G A A A C C A G G G A A A A A A G G G G C C G G G G A A A A G G G G G G G G G A A A G G A A C C G G A A A A A A A A C C A A G G G G A A A A G G G A A G G G A A G G A C A A C C C A G G G G A A G G A A G G G G C C A G G G G G C C A A C A G A C C A A A G A G G A C A G A G A G G A A A A A G C G G G G G G A G G G G A C C C A A G A A G A G G G C C C A C C A A A G A A C A A G G A G G G G A A A A A G A A A C C C A G A G G G G G G G A A A A C C A A G G A T G A G G C C C C G G C C G G G G G G A A C A G A G G A A G G G G G G G A G G C G A A A G G G G G G G A G G G C C A G G A A G G G G G A A G G C A G A G G A G G G A C G G T T A G A A A A A A G G C G A A A A G G A A A G G G C C A A G G G G A C G G G G A A C C G G G G G G G A G G G G C C C C G G G A C A A G G G A A A A C C G G G A G G G G A A G A G A A A G G G G G G G A G G G C G G G G G A C A G A A G G G G G C C A G A G G G A A G G A G C C G G G A G G G G G G G G A A A A A A A A G G G G A A G G A A G G A A A A A A C C G G G G C C G G A A G G A A A A G G G G C C A A G G C C G G G A A A A A C C G G A A G G G A G A G G G A A G G A G A C A A C A A A G G G G G G G A A A A G G A A A A A G C A A A C C G G A A G A C A G A A A G G G C G G A A A A G A G A G C G G A A A G G A G G C C G G G G A A A G A A A G G G G G G G A A A G G G G C A A A A A A A A G C G G A A G G A A G G T T A A A A G G A A G G G G A A G G A A A A G G C A G G G G A A A A A A A A G G A A C C G G G G G G G A A G A A G G G G A G A C G G G A G G C C G A G G A A G G T T A G A G G G A A G A A G G G G G G A G G C C C C A A T T G G G G G A A G C A G G C A A A G G G G A G G A A A G G A A G G A A C C G G A A A A G G A A G G G G G G T T A A C G A A G G G G A A A A G G A A G G G A A G A C G G A G G G A A A A G G G G T A C C C C C C A A A A G G A G G G C C C C G G A A C C C C A G A G C A G A G A G A G G G G G G A A G A G G A A A G A G A G G G A A C A C C A G C C G G A A A A A A T T C C G G A A G G C C A A A G A G G A G A A A A A A A A A A A A A C A A G A A G A G G G G A A G A A A G G A A A A A A G G A A A A G G G G A A C C A A A A A A A A G A A G C A A G A C C C A A A G G G C G A G A G C A A A G G G A A A G G G G G G C C A A A A A A A G G G G G G G C C G G A A G G G G A C A A G A G G G G C A A A A A G G A A A A A A G G A A A C A A A A C C A A G G G G G G G G A G A C C C G A G A A C A G A C A C A A A G C G G A A A A A G G A A A A G G G G A A C C G G A A G G G G A A G G A G G A A A G G A A A A G G A A G G T T C C A C C C G G G G A A A A G G A A A A C C A A A A C C A A C C G G G G G G G G A A A A C C G G A G G G A A G G G G G G G G A A A A C A G A A G A G A G A A G A G G G A G A G A G G G A A G G A C C A A A A G C A A G G A A A G G C G G A A G G G G A A A A G G G G A A T T G G G G A G A A G A G A A G C A A A G G G G G G G G G A A A A G A A G G A A G G G A A G A C A A A A G G G G A G A G G G A G G A G A G A A A C C A G C C C C G A A A A G A G A A A A G G A A G G G A A G A A A G A G A G C C A G G G G G G G G G G G A A G G C C C C G G G G G G G G C C C C G G A A C C G G G G A A C C G G G G G G A A A A C C C C G G A A G G A A C C G G G G A A G G G G G G G G A A A A G G A A A A G G A A G A C G G A G A G G A A A A A A A A A A G G G G C A G A A A A A A G G G A A G G G A A G G A G G G A G G A A C C A G G G G G A A G G A G C C G G G A G G G G A A A A G G A G A A A A C C A A C A G G A A C C A A A A G A G G C C A G A G A G G A A G A A G G A G A A G G G G A A A A A A G A G A G A C C G G G A G A G A A C G G C C G A G G G G A A A G A A G A G G G G G G G G G G G G G G A A A A A G A G A G G G G G A A G G G G G G A G A G A G C C A A A A A A A G G G A C G A G G A G G A G A G G G A A A A G G A C C A C G A G G A A G G A A G G A G G G C C A A C C A A G G G G G A G G A G A A G G G A A A G G G G A A G G G G A A G G G G A A A A A A G G G G G G G G G G C C G G C C G G G A A G G A A G C C C C A A A A G A G G C A A A G G G G G A G G G G A A G G G A A G G G C C A G G A G G G A G A A C G G A A C A G G G G A G G A G A A G A A A A G G G A G G A A A A A A C A C A G G C C A A A A A A A A A A A A G G G A C A G A G G G G G G G G G G G G G G G G A A A T G G G G G A G G A G C C A A C C C C A G A A A G G G A C A G G G C C G G G G A A G G A A C C C C G G A A G G A A A A A A A A C A G G A G G A A G A G C A G A A G G A C C A G G A G G G G A G A A A A C C G G A A G G A A G G A A G G G G A G A G C C G G G G G G G A A A A A A A C C T T G G G G C C G G G G C C A A G G G G A A G G A A A A T T A A G G C C G G C C G G G G A A G G A A G G G G G A G G G A G G C C A G C C A A A A A A G G G G A A A A G A G G A G A G G G G G G G A A A G A G G A G G G A G G G G A A G A G A G G C C G G A A A A G G G G G G G G A A G G G G G G C C A A G A G G C C G G G G G G G A C A A A G A G A G G A G A C G A C G A G A G A G G G G G G G G G G G G G C C G G G G A G C A G G A A A A A C G C G G G G A A G A A A G G G G A A G G A A G G A G A G G G A T G G G G A A A A T T G G A A A A C A A A G G A A A A G G C C G G G G G G A G G G A G C A G G A A G G A G G G G A A G C A A G G G A C G G A A A A A A G A G A G G A A G G G G A A G G G G G G A A A G A A G G G G A G G A A A A A A A G G C A A G C C C C A A G G G G A A A A A G C C A A C C G G C A G A A G A C A G C C A G C A A G G G A G A A G G G G A G G A G G G G A A A A A A G G C C G G G A A G G G A A C C A A C C G G A A G G A A A G A G A G C C G G A A G A G G G G G A A G A G G G A G A G A G A G G A T T G A A G G G A A A A A G G G C C A A A A A G G G A A A A G G G G G A C A A G G A G A G A G A A C A G A A A G A A C C G A C A C C A G A A G G G A A C G G A G A A G G G A G A A G G A A C A G A G G G G A G C G G G A C A A G G G A A G G G G A A G A A A C C A G G A G A C A A G A A G G G A G G A C G G A A G G G G C C C C A A G A G G G G G G G G G G A A A A G G C C A A A A G G G G G G G G A A A A C C G G A A G G A A G A G A G G G G G G A A G G A A A A C C T T A A G G A A G G G G G G G G A A A A A A A C A G 0 0 A G G G A G A G A A A G G G G G A A G G G G G G A A A A G G G G G G A A A A G G C C A A G G A A G G A A C C G A G G G G A A G A G A A A G C C A A A G A G G G G A A G G A A A G A G A G G G G A C A G A G A A G G A C A G G A G C A A G G G G G A A A A A A G G G G G A A C G G C C A A A A A A C C G G G G A A A A G G G A G G A A A A A A A G G G C C G G A A G G A C A A G G G G A G A A A G G A C C G G G G A A A G G G G G A A A C A G C C G G A A C C A A G G A G A G G G G G C C G G G G A A A A G G A G A A C C T T A A G A G G A A C C A A A A G G C C C C A A A G A A G A C C A A A G A G G A G G G G A G T A G A G G A A A A A G G A G A G A T A A G A G A G G A C C C A A A A A A G A A G G A A G G A A A A A A G G A A A A G G G G G G G A G G A G A G G G G A A A A G G G G G A A G G A A A A G G G G C A A A A G A C G G A A A G A A A A G G T T G G G G A A A A G G A A G G G G G G A A G G A T G A A A G A A G A A A G G A G G G A G A C C C C C C A A C C G A A G A G G A A G A A A A G G A G A G G A G A C C A C A C T T G G C C C A G G A A G G G G G A A G G G A A G G G A G G A A A A A A A A G G C C A A G G C C G G G G A A A A A A G G G G A A G G C C A A C C A A A A G G G G G G C C A A A A A A A A A G C C G G C C A A A G A A T T A A G G C C T T A G G G G G G G G A G G A G A G A A T T G G A A G A C C A A G G G G G G C C A A A A C C G G C C C C A G G G C C G G A A A A G A A A C C G G G A G G C C A A G G G G G G A A A A A A A A A G G G G A C C G G G G A G A A A A A A C C A A G G G A A A G G A G C C G G C C G G G G A A C C A A A A A A G G A A A A G G A A A A A A C C A A A A G G A A C C A A A A G G A A A A A A A G A A T T A G G G A A G G C A G G A A G G G G G G A G A A G G A A C C G G G G C C A A T T G G A G A C C C A A G G A A G G A C A G G A C A A G A G G G A A G A A A C C A G G A G A G A A G G G A G A G A C A C A G A G A G A A A G G C T A C A G G G A A G G A C A G A A G A A G G A G A G A A A A A A A A G G A A C C A A A A G G A A A G C C A A A A A G A A G G A A A A A A A A A A G G A A A A G G G G G G A A G G A A A A G G A A A A G A A G C C G A G A G A G A A T A C A T A G A A A A A A G A C G A A A A G A A A G G G G G G A G A A C C G G G G G G G G C C A A G G C C G G G G A A A A A A G G G G A A G G G A G G G G C A G A G A G A G A A C A G A G G A A A G G A A A A C C A A A A A A A A G G G A A A G A G G A C A A G G A A A G A G G A G G A G A G G G A A A A G G G G C C A A G G G G C C G G G G A A A A C C C C A G A A A G A A G A G G A A G G G G A A C C A A C C G G G G A A A A C C A A A A G G A A A A C A C C C A C C G G G G A A G G A A A A A A A G G C G G A A A A C C G G A A A A A A A A G G A A G G A A C C G G G G G G G G A A G G G G A A G G C C A A A A A A C C A A C C A A C C G G G A G G G G G G A G G G A C C C A A G G A G A A G G C A A A G C A A A A A A G G A A A A G A A A G G A A G G A A G A T T C C A G A G G G G G G A A A C A A A G G C C A A A A G G A G A G A G G G G G A G A G G G G G A A G A A G A G G A C C A A A A A G A A G G G G A A A A A A G G G G A A A A G G A T G G A A G G A A A A G G G G C C A A G G G G C C G G A G C C G G G G A A A A C C A A A A A A G A T T A G G G G G G G A A A G A C G G A G A A G G A G A A A G A A G A A G G G G G C C A A G G G A G G G G A A G G A A G G A A A G A A A A A A A A A G G A C A G A A A G G A G G G G G C C G G C C A A A A G A G A C G A A G G A G A G A A A G C A A A A G A C A A A A G G G G A A G G A A A A G G A A G G A G G G A A A C G G A G A G G A G A A A A G A G G G G G A A A A G G C C A A A A G G A A A A G G G A A G A G A A G G A A G G G G A A G G G G G G G A G G A A C C A A A A A A A A A G G A A G A A G G A G A G A G A C A A G G G G G G A A G C C A A G G G G G G G G G G G A A A A A A G G A A A A G G G A G A G G C A A A A A G G A A A A C C G G G G C C G G A A G G G G G A A A A C A G C C A A A G A A A A C C A A G G G G A G A G C A A G A G A G C A G A A G A G A G A A G A C A A G C C A A G G G G A G G G G A A G G A G G G G C A A A G G A A G G A A A T G A A G G A G G C C T T G G G G A A C C A A G G A A G G C C A A A A G G A A G G G G G G A A A A G G G G A A G G A A G G G G C C C C A A G G A A A A G G G G G G G G G G T T G G A A T T A A A A C C A A A A G G A A A A A A G G A A G G A A A A C C G G G G A A C C G G A A A A G G A A G G C C G G A A G G G G G G G G G G G G A A G G A A A A A A G G C C A A C C G G G G G G A A G G A A G G A A G G G G G G G G G G G G A A G G G G G G A A A A G G A A A A G G T T A A A A A A G G G G G G G G C C A A A A A A A A G G G G C C A A T T A A G G A A G G G G G G C C T T G G G G G G G G C C G G G G G G G G G G G G A A A A A A A A G G A A G G A A A A G G G G A A A A G G G G C C C C G G G G A A A A A A G G C C A A A A A A A A A A G G C C C C G G G G A A G G C C A A A A C C G G G G A A G G G G C C G G C C G G A A A A G G G G C C A A C C G G A A A A A A A A A A C C A A A A A A G G G G A A A A T T C C A A G G G G A A A A A A G G G G C C G G C C G G A A A A A A A A G G G G C C G G G G G G G G G G G G A A T T G G C C C C G G G G C C C C G G A A C C G G G G A A G G G G C C A A G G C C G G G G G G A A A A C C A A G G G G G G G G A A A A G G C C G G G G G G A A G G G G A A C C C C A A G G C C G G A A G G G G A A A A A A G G A A A A A A A A G G G G G G G G G G A A C C G G A A G G G G C C G G G G G G A A A A G G A A G G G G A A C C A A G G G G G G C C A A G G G G A A A A A A G G G G A A G G G G C C A A G G C C G G C C G G G G G G G G C C C C A A C C G G G G G G A A G G G G G G A A A A G G A A C C A A C C G G G G G G G G G G A A G G G G G G G G G G A A G G G G G G G G A A A A G G G G A A A A G G G G A A G G G G A A G G A A A A G G A A G G A A A A A A G G C C A A A A G G A A A A A A C C A A G G A A A A G G C C G G G G A A A A A A C C G G A A G G A A G G C C A A A A G G A A A A G G G G G G G G A A C C A A C C C C G G G G C C A A G G G G G G C C G A A G A A G G G G A A A A G A G G G G C C G G G G G G G G G G G A A G A A G G C C G G G G A G C C A A C C A G G G G G A A A A C C T T G A A A A A A G G G A G A G C C A A A A A A A A G G C A A A A A A A A A G G G G G G C C G G A A A A A A A A G G A A G G C C A A T T G G G G A A G G A A G G A A G G A A A A A A A G G G A G A G G A A A G G G G A A A G G G A G A A A A G G G G G G A A C C G G A A G G G G A A A C A C C C C C A A A A G G G G G G G G G A G G G G G A A G A G A C A G G A A A G G C C G G C C G G G G G G G G G G A G A A C A G G A A G G A G A G G G A G C G G G A A A G G A G A A C C C A A A A A G T T A G A A A A A G G A A A G G C C G G C C G G T T G G G G A A G G G G A G A G A C G G G G G G G G G G A A A A T T G G C C A A A G G G G G A G A A G G G C A G C C A G G A G A G A C C A A G A A A G G C C A A A A G G A A A A G G A A G G A A G G G A A A G G G G A A G G A C G G G G G A A G G G G G G G C C A A A A G G A G G G G A C A C G C C C C A G G G A A A G G G A G C C A A C C G G A A A A G A C C A A A A G G G G G G G G G G G G G G G A A A A A G G G G A G A A A A C C A A G G T T G G C C A A A A T T A A G G C C G G G G A C G G G G G G A A G G A A A A A A A A C C A A G G G G T T G G G G A A T T G G A A A A A A A A G G G G A A G G G G A C G G G G G G A A G G G G G G G G G G A G G G G G A A G G G G A A G G G G G G A A C C G G G G G G A A A A G G A A A A G G A A G G C C G G G A C C G G G G T T G G G G A A A A G G G G G G G G G G A A C C G G A G A G G G G G A A C C T A G G A G A G G G G A G G G G C C A T A G G A G G A A G A G G G G A A A A G G A A G G G G G G A G A A A G G A A A G G A A C C C C G A C G G G G G A A G A A G C A G A A G C C A A C C C C G G G G G G G G G G A G G G A A A G A A A G A G A A T T A A G G G G C C G G A A C C A G A T G G A A A A G A C C A A A A G G A A A G C C G G G G G G A A C C C G G A A G A G G G G G G G C C G G G G G G C C G G C A A G G G A G G A A G A G A G G A A G G G G G G C C C G G G A G G A G A A A G G G A G A G A G A T G G G G G G G G G G C C A G G G G G A A G G G G C C T T A A A G G G A A G G A A G G G G A G A A C C A G G G A G G G G G G G G G G G A G A G A G C C G A G A C C C C G G G G A A G A A G G A A A A A G G G G A C C C G A G G A A A A A A G G G A T A C C A C A A G G A A A A C A G G G G A A G A G G C A A A A G G A C A G A G G A G T A G G A G C C G G G G G G G G G G C C C C G G A A A A G G G G C C A A G G G G G G G G A G A A A A C C G G G G G G A G A A A A T T G G A A A A G G G G G G G G A G G G G G G G A A G G G G A A A A G G G G G G G G G A A G A G A G C C A A A G G G A G G G G G A G A A G G G A G G G G G G T T A A A G A G G A A G A A G A G A A A A G A A C A G G C C T A A G G G C C A A G G A A A A G G A G G G G G G G A G A G A G A C G G A A A A G G G G A A C C A A A A G G A C G G C C A A G G A G G G A A G G A A A G A A C C A A A A G G A A A A A C C C A A G A A G G G G A G G A A G G G A A C G G G G A A G A G A A G G A C G G G A G G A G A A G A A C A A G G G G G C C A A A A G G C C G G A A A G A A G G G A A A A A A A A G A A G G G G A A G G A A A A A G A A C C A G A A G G A G G G 0 0 A A A G G G A A A A C A G G A G G G A A A A A A A G G G G G A G G G G A G G G G A A T T A G G G A A A G A A G A C A G A A A A A G G C A G G A A G G C C A A A A A A C C G A A A G A A G G G A A A A G G A G G G C C G A G G A G A G A G A A G A G A A G A G A C C C G A C C A A A A G G G G A C G G A G A G A A A A C C G A A A G G A A A G A G A G A A A G G G G A A G G G A A A A A A G G G G A A G G A A A G G G G G A C G G G G A A G G G G A A A G G G A A G A G G G A G A A A G A G G G G A G G A G G A A G G A G G G A A A A C C G G A A A A A A A A A A G G G G A A A G G G A A G G A A A A A A A A G G A A G A G G A A G G A A A A G G G G G G A A G G C C G G A A C C A A G A G G G A A A A A C A G G G G A A A G A C G G G A G A C C G C G A G G T T A G A G G G A A A A A A A A T T A A A A A G A A G A A G C C A A G A G G G G A A G G G G G G A G G G A A G G G A A G G G G G G A G C A G A A G A T A G G A G A G A A G G A G A G A A A G G G C A G G G G A A A A A A C C A A C A A A T T A A A A A C A A C C G A G G A A G G G G G G A A C C A A C C G G A A A A A A A A C C G A G G G G A G G G G G G A G G G A A A G G G G A A A G A G G A A G G A A A A A G G A G A A G G G G G A G G G G G G A A G G G G T T A G C A T T G G G G A T T A A A C C T T A G A G G A T A A A A G G G G G A A G A G A T T A G G G G G G A A G G G G A G G G A G A G G A A C C G G G G A A G G C C G C A A G G C C G G G G G G G G C A A G A A G G G G A G A G A G A G A G A G G G G A A G G G G G G A G G A A A A A A A G G G A G A A G G G A G G G G C C A A G G G G T A A A G G A C A G G A A A G G G G G A A G G A G G A A T T A A G G G G G G A A A A A A G G A A A A A A G G G G A A G G A A G G C C A A G G A A G G G G A G G G A A G A G A G G A G C A A C G A C C G G A A A A A A C C C C A A G G G G A A A G G G C C G G G G A A A G A A A A G G G A G G G A G G A A A A A A A A G G G G G G A A A A G A G G G G G A A A G G A A A A G G A G A G G G C A A G A G A A A A C A G A A A G G A G G A G C A G A A C C A G A G G G A G C G A A C C C A G G A A A A A C G G G G A A G G G A A G G A G A G G A A A A G G C C A A A A G G A A A A A A A A G G G G A A G G G G A A G G A A G G C C G G A G A A G G A A G G A A A A A G C A G A A A A A G G A A G G G G A A A G A A A A G G A G A A G G G G A A C A G G G G G G A A A C A G G G A A A A C C G G A A G G G G C A A A C C G G G G A G A A A G G A A A A A A A G A G G G A G G A G A G A A A A G G G G G G G G G G G G G G A G A G A A G G A G A G G G C C G G G G G G G G A A A G G G A G G G G G A A A A A A A A G G C A A A A A G G A A G G T T A A G G A A G A A A C C G G A A G G A A A A A A A A G G A A A A A A A A G A G G G A G A A A A G A A A G G G A G A A A G C A A A A A A A A G A G A A G G G G A A A G A A C C G C G G A A A G A A A A A A A A G G G G A A G A G G A G G G A G A C G G G G A G G G C A G G G A G G G A A G G G A G A C G A A G A G A C A A T T G G A A G C A G A G G A G G G A G A A G G G G A A G G G A A G G A A A A A G C C A A A A A G C C A A A A G G A A G G G G A A G G G G A G A G A A C A G A G A A G G A G A A G A G C C G G G A A G G G G A G A A G A G G A G G G G A A A C A A G A G A A A A A G G A G A G C A A G A A A G A G A A C C A A A A A A A A G A A A A T A G G A A G G A G G A A A G A A A A G G A C A G G G G G G G G G G A G G A A G G G A A A C A G G C C C C A A G G G G G G A A T T G G G G G G G G G G A A G A G G A A A A A G G A A G G A A G G G G G G G C A G G G G G G A A A A A A A A A T A A T A A G A G A A G G G G G G C C A A G G A A A A G G G A G A G A G A C A A G A G G G T A C A A A A G A G A G A A A A C A A A G A A A A A A A G G G G C C A A A A A A A A A A A A G G A A G A A A A G A C G C G A G G A G G A A G G G A G C C A A A G G A C C A A G G A A A C A A T A A A G G G G A G T T A A G A G G G A C A G G G A A G C A C A G A A A G A G A A G A A C C A A G A A A A A G G A A A G A A G G A C G G A A A A A G G G G G G G A G A G A G G G G G A G A G C A G A G A A G A A A A G A C A A A G G A A A A G C G G A G T T G G A A G G T A G A C C G G G G C C A A A A C A T A G A G A A G G G A A A A A A A A G G C C G G A A G G A A A A A A A A A A G A G A A A A A G A A A A G G A A G G A G A G A G G A A A A A A G G G G C C C C A A C C A A G G G G A A A A A A G G A A G A C C G G C C G G G G A A G G A A A A A A G G C C G G A A G G G G A A A A T T G G G G A A G A A C C G C C A A G G A C C C G G G G A A G A A A C C A G A A A A A A A G G G G G C A A A A A A A G G A A A A G A G G A G A A A G C C G A A A C C G G G G A C G G A A C C G G G G G G A A G G G G C C A A A G G A G A C A G G A A A G A G C G A G A A G G A G A A G G G G G G G G A A G G A A G G C C A A A A G G A A A A G G A A G G A A G G G G G G G G A A G G G G A G A A A A A A A A C C T T G G A A G G A A G G C C G G G G A A A A A A G G G G A A C C A A A A A A A C A G C A G A A A A G A A A A A A A A A A G G C C G G G G G G A C A A A A C A C C A G G A A A G A C C G G G G A A G A A A C C A A A G A A G G C C A G C C G G G G G G A A A A A A G G G G A A A A A A A A G G A A A A G G C C G G G G G A A G G G G G A G G A G G G G G A A G G G A A A A G G G G G G A T C G G A T T A G G G A G G G G A G G A A G A A G G G G G A T C C G G G G G G A A G G G G A A A A A A A A C C G G A A G G G G G G C C A A A A G G G G G A C C G G A G G G A A T T G G G G A A G G A G G G A G G A A G T T G G A A G G A A C C G G A G G A A A G G G G G A G A G G A A A G G G G G A G G G G G G G G G A A G A A G A G G A G G G G A A A A A A G A A G A G A A A G C C A A A A G G G G A A G G A G G G A G C C A A G A A A A G A G G A G G A G G G G A A G A A A A A A A A G A G A G A G A G G G G G G G G A G G G G A G G G G A G T A G G C C G G G A G G A A A A A A A A A C A A G G G G T A G G G A A G T T A A G G A C G G G G A A A A A A A A A A G G C C G G A A G G G G G G G G A A A A G G C C A A A A A A G G A A G G A A C C G G A A A A G G A G G A A A G A C A A G A G A G T T A A G G A G A A G G G G G G G A G G A G C C G A G G G G A A A G A G G G A A A A T T A A A A A C A G G A A G A A A A G G G A A A G G G G A A A G T T A G A G G A A G A G G G G G A A G G A A G G G G C A C C A A C A G A A A A A G A A A A A C C A A A A G G A A C A G G A C G A A A T T A G A G A A A A A A G G G G A G G G G G G G A A A A G G A A A A A A G G G A A A G G G A A G G G C C A A A A A G G A A A G G A A A G G A G A A G G G A A G G A G T T C C G G G G A G A G A A A A A G G G A A A A G G C C A A A A A A C C A A A A T T A A G G A A A A G G G G G G A A G G A A A A G G A A G G G G C C A A G G G G A A A A G G G G A A G G C C G G G G T T G G A A G G G G G G G G G G A A G G G G A A G G A A G G A A G G A A A A A A T T G G A A A A G G A A A A A A A A A A A A A A C C A A A A G G C C G G A A G G A A C C A A A A A A A A G G G G A A A A A A G G G G G G A A A A A A A A A A A A C C G G G G A A A A A A A A A A G G G G C C G G A A G G A A G G G G G G A A A A G G C C A A G G A A A A A A G G A A A A A A C C G G G G A A A C A G A A C C C C A A A A A A A G C C C C G G G G A A A G G G A G A A G G G G A A G A A A A A A G G G G G A A A A A A A A G G A A A A G G G G C C G G A A A A C A G G A A G G A A G G A A G A C A A G A A C A A A G G G G A G C C A A G A A G G G G A G G A G A G C C G G G G C A G A A A A G G G G A G A G G G G G A A A G A C C G A A G G G A A C A A A G G A A G G G G G G G G A G T T G G A G A A A A G A A G G A C A A G G G G A G G T A A A A A G G A A A A T A G A G A G A A A G A A C C C A A C C A A A G G A G A G G A A A G G G A A G A A A G G G G C A C C G G G A A A A A A A C C A A G A G A G A A G G G A A A G A G A G A A A A G G G G G G A G A A G G G G A A G G A G T A A G A A A A G G A G G G A A G A A A G G A A A A C C A A A A G G A A A A A C G A G G C C G A A C G A A A G G A A G A C C A G 0 0 A G A G G A A G G G C C A A G G G A G A A C G G A A G G C C A A G G A A A A G G G A A G A G A G C A G A A G A G A G G A G G G G A G G G A G A A A A G G C A A A G G G G G G G G A A A A G G G G A G G A G G G G A A T A C C A A A A A A A A G A A G G A A A A A A A A A G G A A A A G G G A A A G G C C A A A A A A A A G G C C C C A G A A T T A A A A A G G A A G C A C C G G G A A G A A A A G G G G A G G A A A A A A A G G G G G G A G A A G G A G G G G G G G G G A A A A C C G G A A A C G G G G A A A G G A G G G A A A A G C A G G A G G G A G A G G A A G A G A A A A G G A C A A A A A A G A A G C A A A A A A A A A C C G G A G G A A T A A A G A A A A G A C C A A A G G A A A A A G G G G C A A G A G G G G A G G A A G G G G G G G G G G C C G G A A C C A A A A A A G G G G A A G G A A G A A G G G A G A G A G G A G G C C A G G G G A A A A A A G A G A A G G G G G A A A G G A G G G G G G G A T C C G G A A G G G G G G G G G G G G G G T T G G C C A A T T A A C C G G A A C C A C A G A A G G A A A G C C C A A A A A G G A G A G A A A A A A G A G A G A A G G A G A G A G A G G G G A G A A G A G G A C G A A G A A C C C C A A C C C C A A G G G A A A T T A G G G G G G G G G G G A A A A C C C C C C A A A G A T A A G A C C G G A G C C A A A G G G G G G G A A A A G G A A C C G G T T C C G A G G A A A G G G G A A C A A C C A A A A G G G G A A G G G G G G A G C C A G A A A A A A A A C A G G A A C C G G A A A A A A C C A A A A G G G G G G G G G G G G C C A A A A A A A A G G A A C C G A A G G G A G G G G G G G G G G G G G A G A G G A G G A A A A G A A A A A A A G G T T G G G G A A G G A A A A C C G G G G G G G G G A A A A G A A G G G A G A A G A G G G G G A A A A A A A C A G A A A G G G A G A C G G A A G G A A A A C C G G G G G G A A C C A A A G A G A A A A G A G G A A G G G A A G A G C A A A G G A G A A T T G A G G G G C A A T A A G G G G C A A G A G A A A A A A A G C C A G C A A A G A G G A C G G A A C C A C A C A C A C G C A G A G A A A A A A G A A G G G A G A G A G A G G A G A A A A A C C T T A A A A A G C C G G G G G A C C A A G A A G G G A A C C A A A G G G C A C A A G G A G G C C A G G A A A C C A A G G G G G G G G G G A G G G G G G A G G C C A A A G G G A A G G G G A C A A G A C C A G G G G G A A G G A A G A C C G G G G G G A A G G G A G G A A G A G G G G G G A G G G G G A A G G G G A C G G C A T T A A G G G G C C A C A G G G A G G A G G G G G A A G G A A G G A A G G G A G G G G G A A C C A T A C C C G G G G G G A G A A A A A G G G G G A A G G G G A A G G G G G G A G G A G G G G A G G G G A A A G G G A G A G A C C A G G G G A G C G A A A A G G A A G G G A G A A A A G G G G G G A A G G G A G G C C A A G G A A A G A G A G A G G A A A G G G G G G G G C C T T G G A A A A C C A A G G T T G G A A A G G G A G A A A A C C C C A G A A G G A A A G G A A A G G G G G G T T G G A T C C G G G G G G G G G G G G A G A A G G G G A A A C A A C A G G G G G G A G A G G G A G A G A A A A C A A A G G A G A A A G G A G G G G G G G G G G A A C C G G A A A A G A A G C C G G A A A A G G A A G G A A G A A A G G A C A G A C A G A G G A A A G A T T A G A G G A C A A A C C G G C C G G G G G G A T A A A G G A C C A G G G G G G G A A A A A A A A A A G G A G C C G G A A A A G G A C A A G A G G C C C C G G A A A G A A A G A G G A G G G A A G G G A G A G G A G A A G G G G G G G A A C A G G G G G G G G G G A G A G A A G A G G A G A A G G G G G A G G G G A A G G A A A A A A A A A C G A G A A G A C A G G G A A A G A A G G G G G A A A G G A G A G C C G G G G G G G G A A A A G G A A A A A A A A G G A G A G A A A G G G A A A A A A A A A A C C A A G G G G A A G G C C A A A A G G G G G G A A A A G A A G A A G G G A G G C C G A A A G G C C G A A A A G A G A G A G A G G G A G G G A A G G C C A A A A A A C A G A G G A A A A A A A G G G G G A G A G A A C C G G G G G A A G A A A A G G C C T T G G A A A A C C C C C C G G G G G G G G G G G G C C A A A A C C G G A A C C G G G G G G A A C C A A A A C C G G G G G G G G G G A G A C A A A A A A A A C C A A C C G G C C A A A A A A A A C C G G A A C C G G G G G G G G G G G G C C G G C C A A A A G G G G G G G G G G G G G G A A A A G G G G C C C C A A A A G G G G A A A A G G G G A A G G G G G G A G A A A A G G A A C A C C A A A G A A G G A A A G A G G G A G A A G G A G A G A G A G G A A A A C G G A A A A G G G A C C T A A A A T G G G A G A A A G A G G A A G G A G C C A A G G A A G A G G A G A A G G G G G G A A A A G G A G A A C C A A G G G G A A A A C C A A A A A A A A A A A A G G A A A A A A A A G G A A C A T T A A G G G G A A A A A A G G C C G A T T A A C C G G A A G G G G A A G G G G G G G G T T A A G G G G A A G G A A A A A A A A A A G A A A A A C C A C G G G A G G A A A A C C C C A A G G A A A A G G A A A A G G C C G G C C G G C C C C A A A A G G G G A A G G C C G G G G A A A A G G T T A A G G G G G G A A G G G G C C A A C C A A G G A A A A G G G G G G G G A A A A A A G G C C A A G G G G A A C C A A G G A A A A C C A A C C A A A A C C A A G G A A A A G G C C A A G G G G G G C C A A A A G G G G C C A A G G G G G G G G G G A A A A A A A A C C G G G G A A T T G G G A A A A A G G A A A A A G G A G A A A G G G G G G A A A A A A G G A A A A G G A A G G G G G G A A G G A A A A T T C C A A G G A A A A C C A A A A A A G G C C A A G G A A G G A A G G G G C C G G G G G G G G C C A A A A G G A A G G G G G G G G A A A A A A C C A A G G T T C C A A A A G G A A G A A G G G G A G G G G A A A A G A A A A A C C G G T T G G A A G G A A G G G G A A A A A A C A G G G G G G A A A A A C T T G A A G G G A A C A G G A A A A G A A C A G A A C C A G G A C C G A G A G A G A G A A A A G G G G G G G G G G G A A G G A G A C G A G G A C A C A A G A G A A G A G A G C C A G A G A A G A A G A A G G G A G G G G G G A A A A A G A A G A A A A G G G A G G A G A A G G A G G A A C C G G G G A A G G A A A A A A A G A G A C G A G G G G A A A A A G T A A A A A A A G A A A A A G G C C A A G G G G G G A A A A A A G G A G C C A C G A G G A A A A G G A A A G A A G A A C A G G G G G G G A A A G G G T T A A G G A A G G G A G G C A G G A A A A G G A A G A G A G A C A A A G A G G T A C C A A G G A A A A G G C C G G G G G G G G G G A A A G A G G G G G A A A A A A A A G G G G A A G G A A G G G G G G A A A A G G A A G A A A G A A A C C A G A G A A A A G G A A A A A T T A G G A A A G G G G G A A C C A G G G A G G G G A A T A G C C A A G A G A A A A A G G C A G G G G G G G G A A C C G G G G A A G A G G A A G G G G G G G G C C A G G A G A G A A A G A A G A C C A G G A A A A G G A A A G C G A A G A A G G G G G G A A A A A G A G G G A G G A A G G A A C A A G G A A A A A A A A A C C A G T T G G A A A G T T A A G G A G G G C C G A A G A A G G G G G G A A A C A A G A G G G A A A A G A A C C G G C C G A T A G G G G A A A A A A C C A A G G C C G G G G G G A A G A A A T T G G A A A A A A C C G G G G C C A C C C T A G A A A A G A A G A A A G A C C G G G A A G G G A G C A A A G G A G G A C A A C A G G A G G G G G G C A A A T A G G C A A C A G G G A A A G C C G A G G A A G G G G G G G A G G C A A G C C A A G G G G G G A A A A G G A C G A A A G G A A T A G G A G C C A G C G G G G G G A A A A G A G G A A A A A G G C A A A C A G A A A A G A C G A A A A A G G C C A G C C A A A A A C C G A G G G G G G G A G A G G G G G G A T A G G A A G G A A G G C A G G A G A A G A G A A A C C G G G G G A A A A A G G A A G G A A C A A A A C G A G A G G C G C C G A A G A C A A A A A A A A G G A A C A G G G A G G G G A A G G A C A G A G G A G G A A G G A A A A A A C C A A A A A A G G A A A A A A T T C C G G G G C C G G G G A A G G A A G G A A G G G G A A G G A A G G A A G G A A C C A A A A A A G G G G G G A A A A A A G G G G G G G G C C G G C C A A G G G G A A G G A A G G A A G G A A A A G G A A A A G G A A A A G G G G A A G G G G G G A A G G G G A A A A A A G G A A G G A A A A G G G G G G A A A A A A A A A A G G A A G G G G C C G G A A A A A A A A G G G G C C A A A A A A A A G G G G A A A A G G C C A A A A G G G G A A A A C C G G G G A A C C A A A A G G A A A A A A G G A C G G G G G G A A A A C C A A G G G G A A A A A A A A C C G G A A G G A A T T A A G G G G G G C C G G A A A A G G G G G G A A A A A A G G A A A A G G G G C C A A G G G G A A A A C C A A A A C C G G G G C C G G G G A A G G G G G G G G G G C C G G A A A A A A A A G G G G G G A A G G G G A A G G C C G G C C A A G G G G A A A A G G G G A A A A G G G G A A G G A A G G G G G G G G A A A A G G G G G G G G G G G G G G G G A A G G G G G G A A A A C C A A G G G G G G A A G G G G A A G G A A A A G G A A G G T T T T T T A A G G C C A A G G G G A A A A T T G G G G G G A A C C A A G G A A A A G G G G G G A A A A G G A A G G G G G G A A A A A A A A G G A A A A A A A A A A G G A A G G G G G G G G C C G G G G A A A A A A G G A A G G A A G G A A G G G G A A A A G G C C A A G G G G A A G G A A G G A A A A A A G G G G G G A A A A C C A A C C G G A A C C A A G G A A G G A A A A A A A A G G A A A A G G A A A A G G A A G G G G A A A A A A G G A A G G G G A A C C A A A A A A G G A A G G G G A A G G G G G G G G A A A A C C C C G A A G G G A A A A C C C C A A G G A A A A G G A G A A C C A A C C A A A A A A G G G A A A G A G A C A G G A G G G G A A C G G T T G G G G A A C C A A G G C C A A C C G G C A A C G G G A A G G G A A A G C A G G G G A A A A G G G G G A A G A G C C C C A G G G A A A A A G A T G A G G G A G A A A A A A A C A G G G G A A G G G G G G G A G A A A C C G G A A A A G G G G C G C C A A G G C C G G G G G G G G T T A A C C A A G G C C A A A A T T A A A A G G G G A A A A A A A A G G G G A A A A G G A A G G A A A C C C G G G G A A G G A A G G A A G G A G A A A A A G A G G A A G G A A G A G A A C C A A A A A A G G A A A A A A G G A A A A G G A G C C G G G G C C A A G A A G C G G G G G G A A G C C G G G A G G G G G A G A A A G A C C G A A G A G G A A A A A G G A A A T T T A G A A A T G G G A C C A A C C A A G G A A A A G G A A G G A A A A C C A A G G G G G G A A A G G A A A A A G G A G A A A A G A G G A A C C A A G G G G A A A A G G C A G G A G G G A A G G A A A A T T A A A A G G A A C C T T A A A A A A G G G G A A G G G G G G A A G G T T G G G G A A A A G G G G A G C C G G G G A A G G G G G G G G G G G A A A G G C C G G G A A A A A G G A A G G G A A A A A G A G A G A G G G A A G G G A T A A G A G G G G A A G G A A A A A T C A G A G G A A G G C C G G A A A A A A G A A A A A G G C A G G G A A G A C A G A A G G G G A A A A G A G A A C A A G G A A G G C C C C G G A A A A G G A T C C G A A A A G A A A A A G A G G G C C A G A G G G G G G A G G A G C A A A A A A A C C A A G G G G A A A A C A A A G G A A A A G G G G T T A A A A A A A A A A A A C C A A A A G G A A A A A A A A A G G G A C A C A A G G G G G G C C G A G A A A C C G A C C A A A G G A A A C C A A A C G A C C G A A A T A G G A A G G A A A A G G A G A G G G G G A A A A A A G G G G C C G G G G A G G C G G A A T T G G A A A A G G A A G G G G G G T T A A G G C C A G A A A A A A A A G G A A A A G G A C G G C G C C A A G G A A G G A A G G A A A A G G G G C C A G A A G A A A G G A G T T G G A G A A G A G G A A G G A A A A A A G G G G A A A A G G A A G G C C A A G G G G A A A A C C A A A A G G G G A A G G A A A A G G A A A A G G A A G G G G A A G G G G A A G G A A G G A A G G A A G G C C A A A A A A G G A A G G A A G G A A A A A A A A A A G G A A A A A A A A A A G G A A A A G G C C A A A A C C C C A A G G A A A A A A A A A A G G A A G G C C G G G G G G C C A A G G A A G G G G G G A A G G T T C C A A A A A A G G G G G G G G G G G G G G G G G G C C A A A A G G G G A A G G C C G G A A A A A A A A C C G G G G A A C C G G A A G G A A A A A A C C A A A A A A G G G G G G G G G G A A G G A A A A G G G G A A G G G G G G G G A A A A G G G G A A A A T T A A A A A A A A G G G G A A A A A A A A G G G G G G A A A A A A A A T T A A A A G G G G A A A A G G G G A A A A A A A A T T A A A A G G G G A A C C A A A A G G A A G G C C T T A A G G G G C C A A A A C C G G A A A A A A A A A A A A G G C C G G G G A A A A A A G G G G A A A A A A G G C C G G G G G G A A A A G G G G G G G G C C G G C C G G A A A A A A A A G G G G A A G G C C A A A A A A A A A A G G G G G G A A G G G G G G G G A A G G T T G G A A A A A A A A G G G G A A G G A A A A A A G G G G C C G G G G A A A A G G C C G G G G C C A A A A G G C C A A G G G G G G G G A A G G A A A A G G C C A A G G G G A A G G A A G G G G G G G G G G A A T T A A A A G G A A G G C C A A A A G G A A A A T T A A C C G G G G A A C C G G G G G G G G C C G G A A A A A A G G G G A A G G G G G G G G G G G G G G A A G G G G G G A A C C A A A A G G A A A A A A A A C C G G A A A A A A A A G G A A G G A A A A A A G G T T A A A A C C A A A A A A G G A A G G A A C C C C G G G G A A G G C C G G A A A A A A G G A A C C C C G G G G G G A A A G A G A T G A A A A A G G C A G A A G G A A A G G C A A A G A A A G A G G A A G G A A A A G A G G A G G G G G C A G A A G A G A G A A A G G A G G A G A G G G G G G G G G A G A G A A G A A G A A A A A G A G A G G G G A A G A A G G G A G G C A A A A G A A C C A A A A G G G G A A G G A A A G A G G G A A A A A A A A A A A A C C C C A A C C G G G G G G A A T T A A G G A A C C A A A C G G A A G G A A G G A A G G A A A A A A G G C C A A G A A A A G G G A G A A A A A A G G G G G G A A A A A A G G A A A A G A A A C C A A A G A C A C A G A A A G A G G A G C A G A A A A G G A A A A A A C C G G G A G C G G A A A A G G G G A A A A G G C C A A A A G G A A C C G G G G A G T A A C G A G G C A G G C C A C A G G A A A G G G G A A A A A A A A A G A G A C A A A C A C G G A G A G A A T T A A A G A A A G A A A G G G G A A A A A A A A A G G G A A A G G G G C C A A A G A A G G A A A A A A G G G G A A A A G G A A G G A A G G G G A G G G A A G G C C A G G G A G A G T T G G A A A A G G A A A A T A A A G G G G A G A A A A A C G A G G A A A G G A C A T A T T C A A G G G A A G A A A A A G G A A A G C C G G C C A A A G A A A A A A C A G G G G A A A A A A G G G G A A A A A A C C A A C C G G A A G G A G G G A A G G C A G G A G C A A A A A A A G G A C G A G A A A G A A A A A G G G G A A A A G G A A A A G G A A G G A A A A G G A A G G G G T T G G A A G G G G G G A G A A G G G G A C A G G G C A A A G G A A G G A A A G G G C C G G G G A A G G G G G A G G C C G G G G G G A G A A G G A A A A G G A A G G A C A G A G C C A A G G G G G A G G A A G G A A C A A G A G A A A G C C G G A A A A G G A A G G G G A A G G A A A A A G C C A A A G G G A A G G G G A G A C G A G G A G G A C C A A C C G G G G G G G A A A C A C C G G G G A C G G G A A A G A A G C A G G A A A G C C G A A G C G A G A G G G A G G G A A A A G G A A A G G G G G G G G G C C C C G A G G G A A A A A G G G G G G A G A C G A C A A A A A A A G G G G C C G G G A A A A A A A G G G G G A A A C C A C A G A G A A A A A A A A A G A A A C G A A G G A G G A A G G G G A A A G G G C A G G C C A A T T G G C A G A G A G A A G G A A G G A G A G G A A G G G G G G A A G C A A A C A G A A C C G A A G G A A A G G A A A A A A G G G G A T A G A A G A A G G G G G A A G G G G A A G G T T A A A A A A A A A A A G A A A A G G A A G G A A G G A A G G A A G G C C A A A A G G G G A A A A A G G G A A A A G A G G G G A A C C A A C C G G G G A A A A A A C C A A C C G G A A C C A A C C C C A A T T A A C A G A A C G G G G A A A A A A A A A A C C C C C C A A A A G G C C A A G G A C G G C C G G A A A A A A C C G G A A G G A G A T A A G G G G A A A G G G G G A A G G C A G A A A A A G G A A G A A A A C A A A G G G C C T T G G A A G G G G A A A A A A A C G A A A A G G G A G A G G A C A A G G A A G G A A A A A A A A A A A C C A A G G G G A A A G G G A A G G C C A A C C A A A A A A G G G G A G G G C A A G G G A A G G C C G G G G G G G G A A A A A A T T A A A A A A A A A A G G A G A A A A G G C C A A A A A A C C A A C C C C A A A G A A G A G G A A A G G G G G A A G G A G G C A G A A C G A A A G A G A G G G A G A A C C A A G A G G G G C C A A G G A C A A A A A A A A G A G A C G G A G G A C A G A C G G C C A A A A G G C C C C G A C C A A C C G G C C G G A A A A A A A A C C C C G G C C G A G G T T G A G A T T G G A G G A G G A G A G G G A G G G A A A G A G A G A G G G G C G A A G G G A A A A G A G G A A G G G G G G A A G C A G G G A A A A A A C C G G G G A A T T A A G G A A G G C C C C G G G G C C A A G G G G G G G G C C C C C C G G A A A A A A A A A A A A G G G G A A C C G G G G A A A A G G G G C C C C G G G G C C G G G G C C C C A A A A G G A A G G A A A A G G G G G G G G G G A A A A A A A A G G T T A A G G G G G G A A A A A A A A G G G G A A A A A A A A C C G G G G A A G G A A T T A A G G G G G G G G G G C C A A A A A A A A C C G G A A A A G G G G C C G G G G A A G G C C G G A A A A A A C C G G G G A A A A C C A A A A A A A A A A G G A A A A A A G G G G A A A A A A A A G G G G G G A A G G G G G G C C G G A A G G G G C C A A A A G G G G G G A A G G G G G G G G A A G G G G A A G G A A A A C C A A A A A A A A A A A A G G A A G G A A G G C C G G G G G G A A A A C C G G A A G G G G A A A A A A A A A A A A A A G G G G A A G G A A G G G G A A A A A A A A G G G G G G T T G G G G C C A A C C C C G G A A A A G G G G G G A A G G A A A A A A C C G G G G G G G G G G A A A A A A G G A A G G G G G G A A A A G G G G C C G G G G G G A A A A A A G G C C G G G G A A A A G G A A G G A A C C A A A A G G C C A A G G G G A A A A A A G G G G G G A A G G G G A A C C G G A A G G G G A A A A A A G G A A G G A A G G A A G G G G A A G G A A G G G G C C A A C C A A G G G G A A A A A A A A G G G G A A A A A A A A A A G G G G A A G G C C A A A A G G G G A A A A A A A A T T A A G G A A A A G G G G G G A A G G G G G G G G T T G G A A G G A A A A A A A A G G A A G G G G A A G G G G A A A A G G G G G G G G G G G G G G C C C C A A C C T T A A A A A A G G G G A A A A G G C C T T A A A A G G C C A A A A G G G G A A C C A A A A A A C C G G A A G G G G A A A A C C A A G G A A C C G G G G A A G G G G A A A A G G G G A A A A C C A A A A C C A A A A G G G G A A A A G G G G A A G G G G G G C C A A A A G G T T T T C C A A A A A A A A A A G G A A G G G G G G G G A A G G A A A A C C A A G G A A A A A A A A A A G G A A A A C C G G G G A A G G G G A A G G G G A A G G G G A A A A A A G G T T A A G G G G G G A A A A A A C C A A G G G G G G A A C C G G A A C C A A A A G G G G A A A A A A G G G G A A G G G G A A A A G G G G C C A A A A G G A A C C A A G G G G A A C C G G G G A A A A A A A A C C C C A A G G A A A A A A A A G G G G A A A A G G G G G G T T A A A A A A C C A A G G G G A A G A A G G G A A G G A A C C G G A A G A G G G G G G G G G G A G G A T A A G A A G A A A A A A A A A G G A A A A G G A G G G G G A A G A A G G G G A G A A G A G G G A G A C G G A A G A A A G G A A G A A G G G C C A G G A A G A A G C G A C C G G A A A G C A A A A G G G A A G G G G C A A A A A G A G A A A G A A G G G C C G A G G C C A A C C A A G G G G A A G G C C G G G G A A G G G G G G G G A A G G G G G G G G G G G G C C G G C C G G A A G G G G G G A A A A A A A A C C C C A A C C G G G G A A A A C C A A G G G G G G G G G G G G A A A A A A A A A A G G C C A A G G A A G G A A A A A A A A A A A A C C A A A A A A A A A A C C G G G G A A G G G G G G G G G G G G G G G G C C C C G G G G C C A A G G G G A A A A G G G G A A T T A A G G A A A A G G G G C C G G C C G G A A G G G G G G G G G G A A G G A A A A G G G G A A A A A A A A A A A A G G G G G G G G G G A A A A G G A A C C A G G A A A A A G G G G G A A A A A A A G A C A G G G A A A C C A C T T G G G G C C G G A G A G G G A A A A G G A A C C G G G G G G G G G G G A A C G G G A G G A G A G G G A A G G G G A G G A A G C A G G A A G A C C G G T T C C G G G A G G A G G G G G C A G G G A A A A A G G A A G A G G T T A A A A G G G G C C A A C C G A G G G G A G A A G G A A C G A A A A G G A C C C A A G G T A G A A C A G G A A G A T T T G G A A G G G G G A G G T T A G A C A G C A A G A C G A A G A A G G A C A A A G G G G G A A A A A G G G A G G G A A C A A A A A G G A A A C G G G A C G G G A A G G A T T T A A G G G A G G G G G G A A A A G G G G A A G G G G A A A A C C A A G G G G G G C C G G A A A A A G A G A G A G G G G G G A G G A A A G G G G G G G G G A A G A A A G G G A A A T T G G A A G G A A G G G G A G C C T T A G G G G G A G A A G G G A G A G A C G A G G A A A A G C C A A T T T A G G A A G A A G G G A A A A G G C C G A A A G G T T C C G G G G G G A G A G G G A G A A A G A G A G A A G G A A G G G G C A A G C C G G A T A G A G A G A A G A A G G G A A G G G G C C A G A A G G G G A A A A G A G A A A G A G C G A G G A G A G A G G G G G A C G G G G A A G G G G A A C C A G G A A G C C A A G G G G A G A G G G G A A A A G G A A A G G G G G G C A A G G G G G G G G G G G A A A G G A A A A G G G G A G A G G C C A A G A A A A A G A A A C C A G A A G A C C C C G G A G A G A G G G G G G G A A T T A A C C A A A A G G G A G A G G C C G A C C G G A A G A A G G A A G G A G G G A A G G G A A G G A A G G A A A A G G G G A A A A C C G G C C A A G A A A G A G G G G A G G G A A G A A G A G A G C A A G A G A A A A G A C C G G G G A A G A G G A G G G G G C C G G G A G A A A A G G G G G A G G G G G G G A A G G G A C A A A A A A A A A A G A G G A A A A A A A G G A A A G G A G G G G G G G G G A G G G G C C A A A A G G A C A A G A C C A A A G G G G A A C A A G G A G A G G G G A G A A T G A A G A G A G A G A G A A G G G G A G C A G G C C A A G G G A C C C C A A G G G G G G A A G G G A G A A C C C G G A A C C G G G G A G G G G G C A A A A C A A G G G G G A A A T T A G G G A A A A G G C A G A G G G G G G A A G G G G A A A A G G G G A G G G G G A A A A A A A A A A G G C C A C A G G A G G G A G A G G G G G A A A G G C C G G G G G G G G C C A G A A G A G A C C A A G G G G G A A A A C G C G A A A G G G A A A A A G G A G A G A G C A G G A A C A G A A A A A G G G A A G G A G G G G G G A A G G A G A A C G G G A A A A A C C A G G G A C A G A A G G G G G C C G G C C A A G G G G A C A A A A T A T A A A A G A G G G G G G G G G G G A A A A G G G G A G G G G G C C A G G A A G G G A A A A A A G G G G G G G G A A A A A A A G G G A A G G G G A A C C C C A A C C G G G G T A A G G G A A A A A C G G G A A G G A C C A A A A C C A A G G G G A A G G G G A G A A G G C A A G G A G A G G A G A A G G A A G G A G A A G A G G G G A G G G C A G C C C A G A A A A A G G G G G G G G G G G G G T T A A G G G G C C A G G A G A C A A G A A G G G A G G A A G G G A C G G A A T C A G G C C G G A A A G A A G G G A A A A A G C G G A A A A G G A A C G G G G A A C A A G G G G A A A A A A A A A A C C A A G A A A A A G G G G G G A A G A A A A A C C A G G A G A G A A A A A G A A A G G A A G G C C A G A A A A A G G A G A G G G G G A G G A G A A G G G A G G A A G G G A A G A A A A C C A A C C A A G G G G A G T T G G C C A A C C A G A G G G G A C C G A G G A G G G A A G G A A G G G G G G A A A C G G G G G G G G G G G G C C G G A A A A A G A G G G G G A A G G A A G G C G A G G G G G G G G G C C G G A G A G A G C C A G T T A A A A G G A A G A A G A A G G G G A C G G G G T A G A G G G G G A A G A G A G G A A A A G G G G G A G A G A A G G G A G A A A A G G G A G G G G A G G G G C C G G G G A G G G G G G A A G G A A A A A G G A G G G A A G A A C A A G G A C A G A A A G G G A G A G G A G A G G A G G G G G A G A A G G G G C C A A A A A G A A G G G G A A G G G G A G A A G G G G A A G A A A G A G G G G G A C C A G G A G A A A A A A A A A A A G G G G A G A G A A C C G G G G C A G G A A C C C C A A T A A A G C A G A A G G G G G G A G A G G A G G C A G A G G A G G G A G A A A A A G G A G G G G G G A G A A A A G G G G G G A G G G A A G G C C A C G G A C A G A A G G G G A G A A G G G A G A G G G G G G A A G G A A A A G G G A G G G G A G G A G G G G A A G G C A G A G G G G A G G G A G G G G A G G A A G G A G G G A A A A G A G G A T A A C A A G A A A A G G G G G G A A G G G G C C A A A G G G A G G G T A C C C C A A A A G G G G A A G G G G G G A C A G A G A A G G A A C C A C G G G G A G G A A G A A G A G G G A G A C A G G C C G G A A G G A A G G G G G G A A A A C C G A G G G G A A G G G G A C A A C C A A G G A A A A A A A A T T G G G G A A G A G G A A G G G G A A A A A A G G G G A A A A G G A A A A G G G G C C C C G G A A G A A A G G A G G A G G G G G G G G G G G A A A A A G G A A G G A A C C A A G G G G G G G G G G G A T A G A A A G G G G C C A C A A C C G G A G C C A G A G G G G G A A G G G G G G G G C A A G A G C C G G C A C C G G A A A G G G G A G A G G C C G G A G G G G G A A G G A A A A A G G A C C G G G G G G C G G G G G G A G G G G A C C G G G A A A A G A C A G G G G A G A G A A A A A A A A A A A A G G A A A G A G G G A A G A G G G G G G A A G A A G A A C C G G G A G G G G C C G G G G G G C C G G C C A A A A T T G G A A G G A A G G G G A A G G G G C A A A G G A G G G G A G G G G G A C C G G C C A G G G A G G G G A G A A A A T G G A A G G G G A A C C G G A A C C A A A G A A A A G A A G G A G G A A A A G G A A G A A A G G C C G G G G C A A G G G A G A G A A G G C C G G G G G G C C G G A A A G G G A A G A A T A G A A G G G G G G C C A A C C G G C C G C C C G A G G G G A G G A G G G A G A A A G G G G A A A A G G A G A G G G G G G A A G C C C C C A G G G A C G A G A A A A G G C C G G A A G G G G G G G A G A G G C A G A A G A G C C A G A G G A G A A G G G A A C A G A G G G A A A G G G G A A G G G G G G G G C C G G G G C A G G G G A A G G G G A A G G C C A A A G A A A A A A G A A G G G A G G G A A A G A G T T G G T T G A A G A A A G G G G G G G A A G A A G G G A T G G G A A C G A G A G A G A A A G A G A A G A G G G C C A G A G A A G A A G A C A G A T G A A G A G A G A G G G A G G A A A A A G G A A A A G G G G G G C C G G C C T A G G A A G A G G A C A G G A A G A G A G G A G A C G A G A G G A G A A A A A A G A C A A A G G G A C G G A A A A C C A A G G G G G G G G G G G G G G C C G G A A G A G G G G A A G G A G A C A C A G G A A A A A A A G G A G C C C A A G A A A C G G A T G A A G A G A G A G A A G G G G G G C C A G G A G G G G A A C C G G A A G A A G A T G G G G G G G A G A G A A C A G A A G G C C C C G G A A G A G G A A A G C C A A A A A A G A A G A A A G A G C A A G T T A A A A T T G G G A G G A A G G G G G G A A A A A A C C A A G G G G G G G G G G A A G G A A C C G G C C G G A A A A G G A A A A A A G G C C G G G G G G G G G G G G C C G G A A G G A A G G A A G G A A C C A A G G G G T T G G A A A A G G A A C C C C G G A A G G G G G G A A C C C C A A G G A A G G G G G G G G G G G G A A A A C C C C G G A A C C A A G G A A G G A A A A G G A A G G A A G G A A G G A G G A A A A C A A G G A A G G A G A A A G A G A A A G G A C C G A G G G G C A A G G A G A G G G G A G G A A G A G A G G G A A G G G G G G G A G G G A G G G A C C G G C C A A A G A G A G A G A A A A G G T T C C G G A A G G G G C C G A G G G A C C C C A G G G A A A G G A A G A A A A G G A A A A G G A A C C A A C A A G A G G A A G A G G A A G A G C A G A G A G G C C G A G G G G G G G G A A G G C C A G C A G G A A G G A G A A A G G G G G G G G G G G G G A G G G A G A A A G A G A C A G A G A G G A T T G G A G A A A G G G G A G A G G A A G G A A A G A G A G G G G G A A G G G G G G A G A A G G G G A A A A G G G G G G A A G G G G G G C C G G A A A A G G G G G A T A A C A G G G C A A A A A A A A A G G A A G G A G A A A G G A A A G G A A A A G G G G G G A A C C G G A G G G A G G G A A C A C A G G G A A G G G G G A A C C G G A G G A A G G G G A G G A A G G G A G G A C A C A A G G G A T T A A G G G A G A A A G G A A A G G G C C A G C C A A A A A A A A A A A A A A A A C C G G A G G G G A C A A A G C G G G A A A A A C C C A A G A A G A C C C C C C G G A G A G A A G A C C A G G A A A G G T T A T G A G G A G A G G G C C C C A A A G A A A A G G A G A C G G G G A G A A A A G C C A G G A A G A G A A A A G A G T A G G C C A A G G A A G A G A A G G G G G A A A A A A G G A G A C A G A A A G A A G G C C G A G G G G A A A G G G G G A A A A G G A A A A G A A G A A G G C C G G G G C C C C A A G G A A A A G G G G A A G G C C G G G G A A A A A A G G A C A G A A C A A A C C A A A A A G G G C G G A A G A A A A A G G G G G G G T T G A G G A A G A G G A G G A G G G A A A A A G G G G A A A G A G A A G G C A G G G G G G C C A A G G G G G G C C A A A A G G A C A A A A A C A A G G A A G G G A A A A T A A A A G G G A A C C C A A A A G G A A G G A G C G A G A G G G G G G G G G A G G G G G G G A A G G A A G G G G A A A A G C C G C C G G C C G G G G A A A A G G A A G A A G G G C G G A C C G G G G A A C C C C A A G G A A A G A G A C G A A G A A G A A A A G A G A A A C A G A A A A A A A G A T G G C C A A G G A A G G G G A A C C G G C C G G G G G G A A A A G G A A G G G G G G A A A A G G A A A A A A A A A A A A G G A A A A G G A A A A A A A A G G T T G G A A C C G G G G G G G G A A G G A A A A G G T T C A A A A A C C A A G G G G A A A G G A A G A A A A T T G G G A T A G G A G G A G G C C A A A A A A G G G G G A A A G G G A A C A G G G G A G A G C A A G G T T G G G A C C G A A G A A C C C C G G G G A C G G C C A A G G G G A A G G T T A A C C G G G G G G A A A A A G A A A A A G A A A A G G A A G G A G G G A A A A C C A A C C A A G G A A A A A G G C C A C A G A C C G C C A A T G A A A G A A A C A G G G A A G A G A C G G A A G G G A G A G A G G A A C G A A A T G A A G G G A A A A G G C C C G A G A A G G G G G G A G G G C C A A G G G G A A G G G G C A T A A G C A A A A A C C G G G G A A A G G G G G A G G A G G A A G G A A C C C C G A A C G G G G G G G A G G G G A A G A A G A A G G A A A A A G G A G G G G G A C C G A A A A A A A C A A A C C A A A A G G G G A A G G A G A A A A A A A G C C C C A A G A G G A G G G A A C C G G A A G A A C G A A A A A G G C C A A G G G C C C C C G A A G A A C C G G G A A G G G A G A C T A A G G A G G A G A G C C G A G G G G G G G G A A A G C A A C A G A G A G A C C A G G G A G A A A A A A A A A G G G A A G G G G G A A G G C C G G G G A G G A G A G G A A C C G G A G C C G A A G A C C C G G C C G A G A C C G G A A G G G G A G G G G G A A G G G G A A G G G G G C G A G A C C G G A A A A G G A G A A A G C A A G C A C C C A G A A A G G A A G G G G G G G G G A A A A A A A G G A A A A A A A A A A C C G G G G G G G G A A T T A A C C A G G G G G A A C C G G A A A A A A G G A G A A C C G G A A A A C A A A G G G G A A A A C C A G A A A A G G G G G G A A G G G C A G A G A T G A G A A G A A G A A G G C C A G G G A G G T A A A A G A A A A G G A T G A G G 0 0 A A A A A A C C G A A G A C A A A A A A G G G G G G G C C C A A G G A A G G C G A A T A A G A A A G A A G G A C A A A C G G A A A A C C C C A A A A A A A A G G A A A G C C A G G G G A A A A G G G G G G G G G A A A A G G A A C C G G A A G G A A A A G G G G G G A A G A A G A G A A G G C C A A A G G G A A A A G A A C A A A A A A T A A G G G A A C G C C C C A A A A G G G G A A G G A G A A G G C A G G G G G A G A C C A A A A C C G G A A A G A G A G G G A G A T A G G A A G T T C C A A A G G A T A G G G A A G G A G G A G G G G A G G A A A A A G A C A C C A A G G A G G G G G G G G A A G A A G C C A G A G A A A A A A C C C C G G A G A A G G G A C C G A A A G G A A G A G A A G G G G G A G A A A A A G A A G A G G G G A A G G A A G G A G G A A A G A A A G G G G A A A C C C G A G G A A C C G G C C A A A A G G A A A A G G A G A A A G A G A G G A C A G G G G G A A G G A C G G A A G T A G A A G A G A G A C G G A G A A C C A G C C A G A T A G G A G A G A A G A A G A A G C C A A A G A G A A A A G G G G A A A A G G G G C C G G G G G G A G G G A G A A A G C A C A G A G A G A G G C A A A G G A A G G G A A A G G A C G G G G A G G G A A C C G G A A C C A G A G A A A G A G G A G G G G A T A A G G A A C C A C G A G G G G A G G G G G T T G G A T A A A G C A G A A G G A A A A A G G G G A A C C A A A A A A A A A A A A C C C C G G C C G G A A G G A A A A A A A A C C G G G G A A G C A A G A A T G G G A A G C C A A A G A A A A G G A A A A G G C C A A G G A A G G A A A A C C G G A A G G A A A A C C A A A A A A G G G G C C A A A A T T G G G G A A G G G G G G G G A A A A G G G G A A A A G G G G G G A A A A G G G G A A T T T T A A A A G G G G G G A A G G A A A G A G A G G G G A G A A C G A G A A G G G G G A A A A A A A A A G A C A G A G A A A A A A A A A A G G G G G G G A A A G A G G C C G G A A G G G G A A G G A C G G A A G G C C A A A A A A A A A A A A C C A A A A A A G G G G A A G G A A A A A A A C C A A A A G G A A A G G G G A G G G G G A A A G G A G G A A G G G G C C G G C C G G A A A A C C G G A A A A A A A A G G A A G G T T G G C C A A A A A G G A A G G G T T G G A A T T G A A A G G A A A A A A A A A A G G C C A A A A A A G G A G G A C C C C A A T A A G A G C G T A A A C C A C A C G A A A A G C A G A G G A A A G A A C C A C A G A T G A G A A A A A A A A A A A G A A G G A G A G A A G A G A A A A C G G G A A C C G G A A A A A A G A C A G A G A A G A A G G A A A A G G G G G G A A T A G G G A G A T A A A G G G G G G C A G G A A G G A A A A G G A A A A A A A A A A A A G G A A C C G G C C G G G G G G A A G G A A C C G G A A G G A A G G G G G A A G G A A G G G A A G G A A G G C C C C A A G A C C G G C A A G G G A G A A A G A A A A G G G G G A C C A A A G G G A A G A G G G A G G A G G G A A G G A G A G A A G G C C G A C C G A G G A G A A A G A A A A A A A A A A G A G A A G T T G G A A A G G G T T A A G G A A A C A C A A G A A G A G A G A G G A A A G G C C A A G A A G C C G A C A A G C C T T G G A A A A G G A A G G A A C C G G G G G G C A A G G A A G G A C C A A A G C A C A A G A G C A G G A A A G G A G G G A C A A A G G G G C C C C A A A G G G A A A A T T A G A C A T A C A A C C G G A A A A A A A G C C C C A A G A A A A A C A A A C A A C A A G A A A C C A A G G G G A A A A G G A A A A G G A A A A A A A A G G C A A A A A T T A A G G C C A A G G G G A A G G G G A A G G A A G G C C A A A C A A A A A A G G A A A A G G C C A G C C A A G G A A G G G G A A A A G G C C G G A A G G G G G G A A A A A A A A A A A A A A G G A A C C G G G G G G C C A A A A A A A A C C A A G G G G A A C C G G G G A A G G A A G G G G A A A A C C G G G G G G G G A A A A G G G G A A G G A A G G A A C C A A G G G G G G G G G G G G A A A A G G C C G G G G G G C C A A C C A A G G C C A A C C T T A A A A A A A A G G G G C C A A G G G G A A A A G G A A A A A A A A A A A A G G A A G G A A A A G G A A A A G G G G A A G G C C G G G G A A A A A A A A A A G G A A G G G G G G A A A A A A G G A A C C G G A A G G G G G G A A G G A A G G A A G G A A A A A A A A G G A A A A A A G G G G G G A A G G C C A A A A G G G G A A G G A A A A A A A A G G A A C C A A G G A A A A A A G G A A G G A A G G G G A A A A A A G G C C A A A A A A G G C C G G A A G G G G A A A A A A G G A A A A G G A A G G A A G G C C A A A A A A G G A A A A G G G G C C C C A A G G A A A A G G G G G G G G A A A A G G G G A A A A G G A A A A G G A A T T A A G G G G A A A A G G G G A A G G C C C C C C G G A A A A A A G G G G G G A A A A A A A A C C A A G G A A G G A A G G A A G G C C G G G G C C A A G G G G G G G G G G A A A A G G A A A A A A A A G G G G G G A A G G G G G G A A A A A A G G A A A A A A A A A A A A A A G G A A C C A A A A A A T T G G A A G G A A A A A A T T C C G G A A A A G G A A C C A A G G G G T T A A G G A A C C C C G G G G C C A A G G A A A A G G A A G G C C A A A A G G A A A A A A T T G G G G G G G G G G A A A A A A A A T T G G A A C C G G A A A A G G A A C C A A G G A A G G G G G G G G A A G G G G G G G G G G G G A A A A G G G G A A G G C C G G A A G G G G A A A A A A A A C C C C A A A A C C A A G G A A G G C C G G A A A A A A A A A A C C G G A A A A A A G G A A A A A A A A G G G G G G C C A A A A A A A A G G G G A A A A A A A A G G G G A A C C G G G G A A C C A A G G G G G G C C A A A A C C A A C C C C G G A A G G G G A A T T A A A A G G G G G G G G G G A A G G A A A A A A A A G G G G G G A A T T G G A A A A A A G G A A A A T T A A A A G G A A A A G G A A A A A A G G A A G G A A G G A A A A C C A A A A G G G G A A G G G G G G C C G G G G G G A A A A G G A A A A A A A A G G A A A A A A C C A A A A G G C C C C G G A A A A A A A A A A A A C C T T C C A A G G C C A A A A G G G G A A G G G G G G G G C C A A A A G G A A A A G G A A G G C C C C A A T T A A A A G G A A G G A A A A G G A A G G G G G G G G G G A A G G A A A A A A A A G G G G A A A A C C A A A A A A C C G G G G A A C C A C G A A G G G G G A G A A A A T A G A G A A G A G A G A A G A C C A A G G A A A A C C A A G G G A A C C C C G A C A A G G A A A A C A G G A A G G G A G A A A A A G G A A A G G G G A G A A G G G A C G G A G A G A G G A T T A A G G C C G G G A G A G G G A A G G G A A A A A A A A A A C C C C A C G A C C A G C A A G A C A G A T A G G G A A A A C C G G A A G G A A A A G G A A A A A A A C A T A C G G A A A A A A G C A A G G A G G G A G A C C G A A G G G G G G A A G G C C C C G G C C G A A A G G C C A G A A C C C C G A G G A A A G A A A A A A G G A A T T A A G G G A G G G A C C A A G G A G A T C G A A G G A A A A A C A A G G G G A A G G A A A A A A G G G G G G G G G G G G A A A A G G G G C C A A A A A A G G T T C C A A A A A A A A A A C G G G G G T A G A G G G G G G A A C C A A A A G G A G A A A G G G A G A A G A G G G G A G G A A G G G A A A C G G A G A T A A A A G G G G C A A G A G G G A C T A G G G A C A G C G G A A A C A G G A C A G A G G T T A C G G A C A C A A A G A A A G G G A A A A A A G G A G A A G G G G C C A G C C G G G A G G C G A A G G C C G G A A T T A A A A A A A A G G G G G G G G A A G G G G G A A G A A A A A A C C G G A A A A A G G A A G A A G A C A G G A G C C A A A A A A A A A A G G A A A A A A A A C C A A A A A A A A A A A A C C G G A A A C G A C A A A A G A A A G G A G A A G G A A G A A A G G G A C A T G G G G G G A G A A A A G G A A A A A A G A C C A A C C G G A G A G A C G G A A G G G A A A A G A G G G G A A G C A G C G A A A C C T T C C C G A A A G A A A A C C A A A A A C A A G G A A G G G A A A A G G G G G A A T T A A G A T T A A G G A A A G A C G G G G A A G A G A G A A A G G A G G G A A G G G G G G A A G G A A G A A A A A A A A A G G A A G G A A G G G G T T A A G G C C G G G G G G G G G G A A G G A A A G A A A G G A A A G G G G A G A G G G C C A G C A G G G G A A G G C A G G C C A G A A G G A A G G G G A A A A A A A G G G G G A G A A G A A A G G G G A G A A A A G C A A A A A G G G A A A A A A A A A A A A G G G G G G G G G G A A A G A G G G G G T A A G A G G G G G G A G G A C A G A G G A G G G C A A C C T A G G G G A A G G A A A A A G A A A A A A A A C C G G A A G G G G G G G G G A G A G G G A G G A A G G A A A A C C A A G G G A G A A A A A A A G G A A A A G G A C A A G G G A A C T T G G G A A G A G A G A G A G A A G G A A G G C C A A C A G G A A G G G G G G C C G A A G C C A G G G G G G A T T G G G A G G G G C C G G A A A A G G A A G G A G A C G G G G G G A A A A C C A G T T G A A A G G A A A A A A A A G G G A A G A A G A A A A A G G G A A A A A A A G G G G A A A C A C A G G G A G A A C C G G G G A A G A A A G A C C A A G G A A A G A A A A G G G G A A A A G G A G A A T T A A A A A G C A G G G A G G A G C C G A G A A G A C A A C A G A G G A G G G G A A A G G G G A A C C A A A A G G C C G G G G A A G A C A C C G G A A G G C C G G G G A G G G A G G G A G G G A G C A A G C C A A A A A A A A A A A G C A G G A A G A A G A A G G A A A A A A G G A G A A A A A G A G C C A A A A G A T T 0 0 A A G G G A C C C C G G G G G G G G A A G A G A G G A A G A G G G A G G G G A A C C C A A C G G A A G G C A A C A A G G C C G G A A A A A G A A G G C C C C G G A A G G A G A G A G G G A A G G A C G G G G C C A A C C G A G G A A C A A G C C A G A A T T G A C C G G A C A A G G A A G G A A G A G G G G A A A A G A G G G G G A A A G G G G A A G G A G G G T T A A G G A A G G A A G A A A G A G A G A A A G A A G G G G A A G A A G A G G A G A G A G G A G A A G A G T T A G G A A A G G A G A A G G A A A G C A G G C C G G G G C C G G G G A A A A A C G G C A C C A A A A A A C C C C A A G G A A G G A G A A G G A G C C G G A G G G G G A A A G C A A C A G G G A A C A G A A C A G A A A A G A G A C A A A T A A A A G G A A A A A G G G G A A A C G A A A A G A A G G G A A A A A A A A G C C C C A C A A T A A A G A C G A C G G A C A A A G A G A G C A C C A A G G G G G G A A G G A G G A A G G G C C A G A A G G G G G G C C A A A A G G G G G G G G A A G G G G T T G A C C A A G A G G A G A G A T G G G G G G G G A A T T G A A G C C A A A A G G A G G G A C G A G G A G A G A A A A A A A G G G G G A A A C G G T T A A A G G G G A G A A G G G G A A G A A G A G A C A A A G G G G A A G G A A G G A A G G G G A A A A A A A G G G A G A A A A G G C C A A A G G A G A G A A A A A G G A A T T G G G G A A G A A G G A A C A G T T G G G G A A G G G G A A A G A A A A A A A G A A C G A A G A G G C G A A T T G G C A G G A A G G C A G A G A A C A G G A A G A A G A C A A A A A G A A A A G A A A A A A A A A A A A A G G A C G A A C C A A A A G G A A C C C C G G G A A A G G G G A A G G G G A A G G A A A A C C G G C C C C G A G G A G G G G G A A C G A G A G G A A A A G G G C C G G G G G G G G G G G A G A G G A A G G A A A A G G C A A A A C C C G G G G G G G G C C G G A A G G C C A A G G C C G G G G G G A A A A A A A A A A A A A A G G A A A A G G G G G G A A G G A A T T A A G G A A G G A A A A T T A C G G A G G G A A A G G G C C A A G G A G A A C A G G A G G G A A C A A G A A G G C C G G G G G G A A G G A A G G A A A A A A G G A A A A G G G G G G A A A A A A G G G G A A G G A A G G G G A A G G T T A A G G C C G G G G G G C C A A C C G G C C A A A A A A G G A A G G G G A A A A G G A A C C C C A A A A A A G G A A A A A A G G A A G G G G C C A A G G A A A A A A A A G G G G G G G G G G A A G G A A C C G G C C A A G G A A G G A A G G A A A A A A G G A A T T G G C C G G G G G G G G A A A A A A C C A A G G G G A A G G A A G G A A G G G G 0 0 A A A A C C A A G G A A G G C C G G G G A A T T A G A A A A A C A G G A A A A A G G G A G A G G G G G G C C G G A A C C A A G G G G A A G G A C G G C A A A G A C A G A A G A G G G G G T T A C A G G G G A G G G A A C A C C C A A A A G G C C A C G C G G A A G A G G A G G G G G G A A G C C A A A A C C A A G G C C A A G G A G G A G A G A G G A A G G G G A A A A G G A A G G C C G G G G G G A C G A G G A A A A G G G G G G C A G G G A C G A G T A G A G A G A C C A G G A A G A A C C G A A G G G A A C C G G A G G A A G A A G G G G G G A G A C G G G A A A A A C A A A T A A G A A A G A G G A A A C C A A G G G G A G A G A A A A A A A A G G A A G G A G C C A G G G A A G G A A A A A G C C G G A A G G A A C G G G A A G G G A G G A A A G A A G G A A C A A A G G A A A G G G G G G G G A G G G A G A G G G G A A A A G G A G G A G G G G G G G G G G G G G G A A G G A A A A A A A A A A A G G G A A G A A G C A A G A G G A C A G G G G A A A A A A G G 0 0 G G G G A A G G A G G A A A C C A G A A A G A G C C G G G G A A A G G G G A C A A G G G A C G G G G A A G G A A A G C C A G A A A A A A A G G G A A G G G G G G A T A A A A C G G A G G G G A A G G G G G G A A G G G G G A C A G A A G G A G A A A A A C A G G G G G G T A C C G G G A A G A A A G A C G G G A A G C C A G A A G A G G G G A A G G A A G G A A G G G G G G A A A A G G C C G G G G G G A A A A C A A C G C G G G A G G G A G A C C A A A A G G G G G G G G C C G G C C G G G G G G A G G G A G A A G G C C A C G G G A A G A A A A G G G G G G A A A A A A G G C A G G G A T T A A C C C C C C G A A G G G A A A G G G A A G G A G G A G G A G G A A G G A A G C C T T G G A A A A A A C A G G A A A A A A A A A A C C G G A G G A A G T T A A G A C C A A A G A A G A A G A T G A A G A A G G G G G G A A A A A A G G C C T T A A C C G G G G C C C C G G C C A A A A C C G A A A G G A C G G G G A A G A A A A A T T T A A A A A A A G G G A G G C G G A G A A A A A C G G A G A A G G A G G G G A A A G G G G G C C A A G G A A A G A G G A G G A A A G G G A G A G A G G A G G A A A G A A A A G G G G A A G A A A A A A A G G G G A A C C A G G A G A G G A A C A G G G G A A G G G G A G A G A G A G C A C A G G G G A A G G C C C C G G A A A C A A T A A A G G G A G A G G G A G A A A G G A G A A A A G G C C C C C C C C A A G G C A A A G G C A C A G G G G G G C C C G G G A A T T A A A G A G G A A G A G C C G G G G G G A A A A A A G C G G G A G G A A A A A A A A A A C C A G C C A A G G G A C C G A G A G G C A G G G G A A G G G G A A A A G A G G A G G A G A A A A A A A A A A A G G G G G G A A A A A A A A G G A A A A G G G G C C G G G G A A G G T T A A A A C C A A G G G G A A A A G G A A G G G G G A G A G A A C A C A C G G A A G A G G G G G G C A A C A G A A A G A C G A A G G A C G A A A A A G A C A G A G G A A A A A G A A G A A A A A A A A G G A A A A G A A G A C A G G G C C G A G G G A G G G G A A G A C A C C G G A G C A A A A A A G A G C A G G A G A A A A A A C A G G A G G G G G A G C C G G A A A G G G G G G A A A A G C C A A G G G G C A G G G G G A G G A G A A G G A A A A G G A A A A G A G A A T C C G A A G A G A G C C A A C C A A G A A G A C G G C A G G A C G G G G A G A A C C A A G G A A C C A A A A A A A A A A A A G G G G A A A A G G G G G G G G G G A A A A A A A A G G A A G G G G G G G G G G G G G G G G A A G G A A G G A A C C A A C C G G G G G G A A C C A A G G G G G G G G A A G G A A G G G G A A G G G G G G G G A A G G A A A A G G G G C C A A G G C C C C C C A A A A G G G G A A A A T T A A A A A A G G A A G G A A A A A A A A A A A A A A A A G G C C G G A A C C G G A A G G G G C C G G C C G G C C C C C C A A G G C C A A A A G G A A G G C C G G G G G G A A A A A A A A A A G G G G T T C C C C A A T T T T A A G G G G G G G G G G C C G G G G A A A A C C A A A A A A A A A A A A A A G G C C A A G G C C A A A A T T A A A A A A A A G G T T A A C C G G A A G G A A A A G G C C G G A A G G G G A A A A G G G G A A A A A A A A C C A A A A G G A A G G A A C C G G C C G G A A A A G G A A G G A A G G G G G G A A A A G G A A G G A A G G A A A A G G A A G G A A G G C C A A G G G G A A G G G G A A A A A A G G G G G G G G G G A A G G G G A A A A A A A A G G C C A A G G C C G G G G G G A A G G C C A A G G G G G G A A G G A A C C A A A A A A G G G G G G C C G G T T G G A A A A G G G G A A G G A A A A A A G G A A G G G G A A A A G G T T A A G G A A A A G G G G A A G G A A T T T T A A A A A A A A G G G G G G G G A A G G C C G G A A C C C C G G G G G G G G G G G G G G A A A A A A C C G G G G A A A A G G T T A A A A A A G G G G C C G G A A A A A A C C G G C C G G A A G G A A T T G G G G G G A A A A A A A A A A G G A A A A C C G G A A A G A A A A C C G G G G A A A A A A G G G G G G C C A A G G G G G G A A A A C C A A G G A A G G G G G G G G G G A A G G G G G G C C A A A A A A C C G G G G A A A A A A G G A A A A G G G G G G A A G G A A A A G G C C A A C C A A C C C C A A A A A A A A A A A A A A A A G G C C A A C C C C A A A A G G A A C C A A A A G G A A G G A A G G G G A A A A G G C C G G G G G G A A A A G G G G A A A A A A A A A A G G G G A A C C G G A A G G C C A A G G A A C C G G A A A A G G C C A A T T A A A A A A G G G G A A A A A A G G A A G G G G A A G G T T A A A A A A C C A A A A A A A A G G G G A A A A T T A A G G G G A A G G C C G G G G C C A A C C A A A A G G G G C C A A G G A A G G A A C C A A T T A A A A C C A A A A A A A A A A C C C C G G G G A A C C A A G G A A A A G G G G A A A A A A A A G G A A G G G G G G G G G G A A A A G G G G C C G G A A G G G G A A G G G G A A A A G G G G G G A A T T C C G G G G G G A A C C G G A A G G A A G G A A A A A A A A G G C C A A A A G G A A A A G G A A C C G G A A G G G G G G G G G G G G A A G G A G C C A A G G G G G G A A G G G A G G A A G A G A G G A G A G G G G G A A C C G G G G A A A A A A A A A A A A A A G G G G A A G G G G G G G G A A C C G A G G G G A A A A A A G G G G C C G G A A A A A A A G G G A A G G G G A A C A A A A A A G A A G C G A G G G G A G T T A A A A C C C C G A A C T T A A A G G C G A G G G A G G G G T T C G C C G A A G G A A A G G G A A G A G G G C A A G A A G G A A A A A A A A G G G G G A A A A A G G G G G G A A C C C C A G A A G G G A G G A G G G G A G G G G G A C A A A G G G G C C G G A A G A A G G G G G G G A A A C C C G G G G A A A A A A G G C C A A A C A A C C A A A A C C A G C C A A G A G G C C A A G G A A A A C C A G A A G G A A G G A A G G A A G G C C C C G G G G G G G G A A G G G G A A G G G G A A G G A A C C G G G G A A G G G G A A A A A A A A A A G G A A A A G G A A G G A A A A C C A A C C A A G G A A C C G G G G G G A A A A G G A A G G A A T T C C G G G G A A G G G G A A A A A A G G A A A A G G G G A A A A G G A A A A G G G G G G A A G G G G T T G G A A A A A A G G A A G G C C G G A A A C A C G G A A G G A A G A C C A G A A A A A A G G A G A A A A C A G A C C A C A G A A G G G G G G A A G G G G A A A A A A G G G G A A G A C C A G A G G A G G A A A A G G A G A A G A G G G A A A A A A A A A A A A A G G A A G G G G T A A A A A C C A G A G A A A A C C A A A G C C G G A A A A G A A A G A G G A A A A A C G G G G A G G A A G G A G G A A G A A A G G A A G G G G G G A A G G G A G G G G G G G A G G A A C C A A G G A A A A A A A A G G A A G G G G A A G G A A A G A A A G A A G G A G A A A A A A A G G A A G A A C C G G G G G G G G A G A C A A A A G G G A T A G A C C A A G G C C G G G G G G G G G G C C G G A A G G A A G G A A G G G G A A G G G G G G G G G G G G G G A G A G G A A G A G G A C A G A A C G G A A A A G G A A C C G G G G C C A A G G A A G A C C G A G A A G A A C C G G A T G G G G T A C A A A A A G G A A G G G A A C C A A A A A G G G G A A A A A A G G A A T T A A A A G G A A A A T T T T A G G G G G A A T T A A G G G G C A G A G A A G A A G G G G G A A G A G A G A T G A G A G A G G G A A A A G G A C A A G A G G G A G G G G A G C A G A A C C G G A A G G A C A G G A G A A C G A G G G A G G G G A G C C G G A A A A A G A G C C G A A G G G G G A A A G C A G A G G G A G G G A A A G G G A C C G G A A A A A A G G A A A G A A G G C G C C G G G G A G G A A A A G C C G G A A G G A A A A A A G G A A A A A A G A A G G G G G G G A A A G A A G G A G G A A A A A G G G G G G A A T T T T C C G G G A C C A A A A G G A T A G C A A G C A G A G A G G A G A G C G A G G G G A G G C C A A A A G A A C G G G G G A A G G A A A G A G G C C A C G G A A G G G A G G G A C A A G A G A G A A A A A G G G G G A A G A A A A G A A A G G A G G A G C A C C G G G A G G G A G G G A A A G G A C G G G G A A G G A G G G G A A A G G T A A A A A A G G G A A A A G C G G A A A A G G G G T T G A A A G G G G G A G A G G G G G G C C G G A G A A A A A A G A A G C A G G T A G G A A A A G G A A A A A A C C A A A A G G G G T A A G A A G G C C C C C C G G G G A A C C T T A A G G A A A A G G C C G G G G G G G G G C G C A A A G A C G A C A C C G G G A G G A G T T C G T A G A G A A G A A C G A G A G C C A A G G C C G G G G G G G G G G C A A C A A C A A G A A A G G A A G G A G A G A G A C C G G G G A A A A G A A G A G A A G G A C G G A G G G C G G G G A A A A A A A A A G G G A G A G G G G G G A G A G A A T A A G G G A A G A G G G G G A A A A A G G G G C C G G G G C C G G A T G A G A A A A A G G A A A A A A A A G G G G A A G G A A A G A C A A G G G G A A G G C C C C A A A G A A A A G A C A A G C G A G A C A C A A G G G G A A G A A A A A C C A A G A G G G G A T G G G G A G G G A C G A G A A G A A G A C A A A A G G G A A A A A A G A A G C A G G A T G G G A G G A G C A G G G G C A A A G G G A C G A G G A G G G G G G A A A C A G G A T A A A A A A A G G G G A G A G A G G G C C A G G G G G A A G A G G A G G G C C G G C C G G G A A A G G A C G G A A A G A A G C T T G A A G T T G G C C G G A G G A G G G G G G A A A A A G G A C C G A A A A A G A C A C A A A A A G A G G C C A A G G A A C A G A A A A A A A C A G G C C G A A A G G C A A A G G A A G A A A G G G A G G G G A G A G G A C C G G G G A A A A G G A A G G C C G G A A G G G G A A A A G G G G G G A A A A A A A A G G G G A A A A G G G G A A G G A A A A A A A A A A G G G G C C A A A A C C G G A A G G A A G G G G G G A A C C G G A A A A G G G G A A G G G G G G A A A A A A A A A A G G G G A A G G A A G G A A A A G G G G A A G G G G A A A A G G G G G G G G G G A A G G C C G G A A A A G G C C A A A A G G A A A A A A C C G G G G A A A A G G A A G G G G G G A A G G G G G G A A A A A A G G C C A A A A G G G G C C A A A A G G A A G G A A A A A A T T A A A A A A A A G G A A A A G G G G G G G G A A C C G G A A A A G G A A G G G G A A G G A A C C A A G G C C T T A A A A G G G G G G A A G G A A A A G G G G C C G G G G A A C C A A A A G G G G G G C C A A A A G G A A C C A A A A G G G G A A G G T T A A A A G G A A G G A A A A G G A A G G G G A A A A G G G G A A G G G G A A A A A A G G A A A A G G G G C C G G G G G G A A G G A A A A A A A A G G G G G G G G G G G G C C A A G G G G G G G G G G G G A A A A G G A A A A A A G G G G A A A A A A A A G G A A G G A A G G C C G G G G G G G G A A C C G G G G C C G G A A A A A A G G G G G G A A G G A A A A G G A A A A A A A A G G G G A A A A G G A A A A A A G G A A A A A A A A C C G G A A G G G G G G C C G G A A G G G G A A G G A G A G C C G G A C A G A C A G A A G G A A A A G G G A A A G G G A G G G G A A C C A A A A 0 0 A A G G G G G A G A A G A A A G G G A A A A A A C C A A A A A A A G C G T A A A A C A A A G A A C C A A G G G C A A A A G G T T G G G G A A A A A A A T C C C C G G A A A A C C G G G G A A A A G G C C G G A A G A A A A G G G A G G A G A A C G G A A A T G A C C G G A A C A A G G A G G T T A A G G C C C C G G G A G A G G A A G G A G G G A G G A G G A C G G C C G G G G A A C C A G A A A A A A A A G A A G A A A A C C C C A G C G G G A A G G A A A A A C C G G G A A G G A A G G A G G C G A G A A A G G C C A A G G G G G G A A G G T T G G G A G G A A A G A G A G G A A A G G G G G G G G C C A A G G A C A G A G A G C C C C A A A A A A G G G G G G G G G G G G A A G G G G A A A A G G A A G G G G C C G G G G G G A A G G A G G G G G A A A G G G G G G G G G C A C A G A A G A G G A G C G G G A A G G G C C G G A G A A A A G A A C G A G A G A G A A G C A A G G A A G G G A G A G G A C C A A G G A A G G G G A A G G G G G G G G G G G G G G C C A A G G C A G A A A C C G G G G A A G G G G C C G G A A A G C C G G T T G G A A C C A A A A G A A G G A C A G A A G A G C C C G A A G G G G G G G G A A A A A A G G A A A A G G G G A G C C A A A G C C A A A A A G G G A A G A C G G G A G C A A T G G C C A A G G A A A A A A A A G G G G G A A A G G G G A A A A G G G G G G A A G G G G G A A A A A G G G G G A G G G G G G G G G G G G G G G G A A A G G A G A G G A A G G G G G G A A A A A A A A G G A G A G G G G A A G A A A G A G A A A G G G A G C G G G A A T T G G G G G G A G G G A A G G G G G G A A G G G A G A A A G G A A G G A C A A C C G G A A A G G G G G A A A A G G C C A A G G A A G G G G A A A G A T G G G A G G G G A A C C G G A A A A G G A A G G G G G G G G G G C C G G A A G G A A G G A G G G G A G G G G A A G G G G A G C A G A G G C C A G A G G G G G A A A A G G A G A A A C G G G G C C C C A A A A C C A A G G G G G G A A A A G G A G G A C A A G G G A C A A A G G G A A G G C C G G A G A T G G G G G G A A A A A A G G A G A A G A G A G G G G A A A A A G G G G A G G A A C C A A A A G G C C A A A A G G G G A G A G A G A C C C G A A C G A G G C G A G G A A A G G G G A G G A G G A A G G A A C A A A A G A G C C A G G A G G A A G G G G G G A A G G G G A A A A G G G G G G A G A G G A C A G G A C A A A G G A A A A A A A A G G G G C G G C A A G G G G G G A G G G G G A G A G G A G G A G C G A A G G G G G A A G G A A G G C C A A G G G G G G G G A A A A A A G G C C C C G G A A A A A A G A C A G A G A G A G G C C G G A A A A A A G G G G G G A A A A G G A A A A A A A A G G G G A A G G G G A G A G A G G A C C G G C C T A A A A G C C G G G G G A G G A A G G A A G A G A G A A A G A A G A A A G A G G G G G G G A A A A A A G G A A T A G G G G T T A A C C G G G G A A G G G A A G A G G A A G A G A A A A G G A A C A G A A A A G A G G A A G G G G G G G A A A A G G A A A A G G G G G G C C A A A A G G A A A A A A A A A A A A A A A A A A G G C C G G G G G G A A A A A A A A A A G A G A G A A G A C G G A G G C A G G A G C A G A A G G A A A G G G A A G G A A A A A A A A G G A A A A C C G G A A A A A A A A G G A A A A A A G G T A G A G G C C G G G G A G A A G G G G G A G G A G G A G G A G A A G G A A A A A A G G G G G G A A G G G A G A A A A A C C T T G G G A A A A A A A G G A A A A G G A C A A A A A A G G A G G G A G G A G A A G A G A G A A C C G G G G A A A A A G A G T T G G A G A A A G A A C A C A A A G G A A A A A G A G A G A G G G A A G G G A G A A G G A A A G G G G G G A A G G A A G G G G G G G G C C G G A A G G A A A A G G G G G G C C G G G G T A A A G G G G C A G G G A A G G G G G A A A A G G G G A G C C G G G G G G G G G G G G G G G G A A G G G G A A A A G G G G A A G G A A G G C C A A A A G G G G C C 0 0 G G A A G G C C G G T T G G G G A A C C C C G G G G A A G G G G G G A A A A C C C C G G G G A A G G A A G G A A A A G G C C G G A A A A G G C C G G A A G G G G C C G G G G C C A A A A A A A A A A G G A A G G G G G G C C C C A A G G G G G G G G G G G G G G G G G G A A G G G G G G T T G G G G G G G G A A A A A A A A G G A A G G G G A A G G G G A A G G C C A A G G G G G G G G G G G G A A G G A A C C G G A A A A G G A G A A A A G G G G G G A A A A G G G G G G C C A A C C G G A A C C G G G A G A A G G G A A A G G A A G A A G A A G G G A G G A A A G A A A A A A G A A G G A A G G A A G G G G A A A G A A A C A A A G A G G A C C A A G G A A G G A A A A A A G G A G A A G A A G A A G G G G A A A A A A A A G G G G G G G G A A G G G G A G G G A G A G G G G G A G A G A A G G A C C C A A G G A A A A A A G G C A G G C A A A G G G G A A G A A A C C G G G A G G A A A A A A G A A A G G A A G G A A A A G G A A A A A A A A G G A G G G C C G G G G A A A A A A G A A A C C G G G G A A A A A A A A G G T T A A A A A A A A A C G G G G G G A G G G A C A A A A C C A A A A A A G G A G G G A G T T A A A G G G G G A A A A C C A A A A C C G G G A G A G A A G G A G G C C A A G G G G G G A A G G A G A A A A G G A G A G C C A A G G G A A A A A A A A C A G A A G A A C G A A A G A G A A A A A A A A A G G G G G G A G A A A A G G A A G G A A A A G G A A A G C C G G C C G A A G A C A A A G A A A A A A A G C C G G A A A A A A A G G G A A G G A G G A A C A A A A G C A A C A G G G A A A A C A C G A A C G A G A A A G G G A A G A A A G G G A A C A G A C C G A C C A G T T A G G A A G A A G G A A A A G G C A A A A A A A A A A A A G G G G G C C G G A G C A G A G A C A G G G A G A C A G A A A A A A A G G G G A G A G A A A C A G T A G A A G A G C C A A G G G G G G G A C C A A A A A A G G G G A A G G G A A C A G A G G G G G G G G G G G A A G G A G A G G G A G A G A A A G A G A C G A G G A A A A T T A A G G A A G G G A A G G G C C G G A G G G G G C A A G A G A G A G G A A G C C G G G G C C A A C C G G G G A G A C G G A G A A A G G A G G A G G A A G A A G G A A A A A A C C G G A A C C A A A A G G G A A G A G A C A A G G T T G G A A G G G G G G G G G G C C A A G G A G A G A G A C A A A G A G A A G G C C A A A A G G G G A G C A G G C A G A G A G G A G A T G A G G A G A C A G G G G C A G T A G G G G G G C C G G A A A A A A C C G G A A A A A A A A A G G G A A G G A A C C A A A G A A G G G A G G A A C C G G A A G G G G A A A G G A G G G G A A A C G A G A G G A A C C G G A A A G C A T T C A A A A A A A A A A A A G A G C A A G C A A A A A A G A A A A G G G A A G C C G G G G G G A A A A G G A A A A G G G G C C A A G A G A A C G G G G G G C C A A G G A G G A A G A G A G G G A G G G G G G G A A G G G G A A A A A A G G A G G A A G G G G A A G G C A G G A G G G G C C A G G A A G A A A A G G C A G G A A G A A G A G G A G A A G A A G G A A A G A A A A C C C A C G A G G G A C G A A G G G G G A A G G A A A A A A A A G G C A A A G G G A G C A A A C G A A G G A G G G G A A A G G G A A A T G A A A G G A G G G G A G G A A G G G G G A G A A G A G A G A G A C G G A A A A A A A A A A G G A A A A A G A G G A A G C A A C G A C C A G G A G A C A G G A A C C A A G A A G G A A G C C G G A G C C C C G A G G G A G G G C C A A G A G A A G G C C G G A G A C G A G G C A T A G G G G G G A G G A A A G G A A A G G A A A C C G G G G A A C A A G G A G G A A G G A A C C C C G G G G C C C C C C G G G A A C C A G A C A A G T A G G C C A G G G A C C C A A G A A A C C A A A A G G A A G G G G G G A A A A C C G A A A A A T A A A A A A G G A G A A G A G C C G G C C A A C A A A G A G G G G A A C C A A A A C C C C A A C C G G G A A G T A A A G G A A G G A A G A A G A G C C G G A C A G G A A G A G G G A A A A A A A A A A T T A A C C A G G A A A G G A A G G A A A A G G A G A A A G G G G G A G A A A C A A A C C C A A A A A G A C A A C C A A G G A A A A A A G G A A A G A G G A C A G G A A G G C C A A A A A C G A A G G A C A A G G A G A A A G G A A G G G A G A A A G A A G G A G A G A A G G G A A G A G G A A G G G G A A A A A G A A A A G G G A G A C C A A G G A G G A G G G G A A T T T A A G C A A A G G C A A A A G G G C C G G A A A C A A G G A A G A A A A A A C G G G A A A A A A A G G A A C C T T A G A A C C A A G A A A G A A A A A G G G A G A A G G A A G A T T T G G A A A A A A G G G A A G G A C C A A G A A C G A A G G G A G G A T T A A A A G G A A T T G G A A A A G G G G A G A C A A A A G G C C G G C C G G A A A A A G G A A G A C G G C C A A A A A A G G A A A A A G C C A G C C A A C C A A G G A A A A G G G G A A C C G G A A A A C C A A A A G G A A A A A A A A C C A A A A G G C C G G G G A A A A G G A A A G A G A A A A G G C C T T A A A A C C A A A A A A G G A A A A A A C C A A A A A A G G A A C C A A G G A A C C A A A A G G G G A A G G A A C C G G G G G G A A G G A A C C A A G A T A A A A A G G G A G G A G G A G A A A G A A G A A A A G G C C A A C C A A G G G G A A A A G A G G G G G G G G C C A A A C A A A G C C A G A T G G A A C A A G T T A A A T A G A G C C A C A A T T G G G G A A A A G G C C G G A A G G G C A A A T G A G A A G A A G G C G T T A A A A G G C C A A G G A A G G A A A C A A A G G G A A G G A C A G A A A A A A A A A A A G A G A G G G C C G G A A T T T T A A G G G G A A C C C C A A C A A A G G G G G G A C A A G G A A G G A A A A G A G A A G G C G G A A G G C C A G A A A A A A A A C C G G A G G G G A A G G A A G G A C C G G A A A A A A C C G G A A A T A A G A A A G G A A A A A C A G A A A G A A G G G A A G A A G A A G A G G G A C G G A G A A A A G A G A C C A A G A G G A A A A A A G G A A G G A A A A A A A A G A G A A A A A G G G G G A G G A A T A A A A G T A A A G A A A G A A A A A G G A A G G A A G A T T G G A A C C A A G G A A A A A A G A G A G A A C A A G G A A A A G G G G A A G G A A A A G G A A G G A A G G G G A A G G A A A A G A G G A A A G C C G A G A A A A A A A G G G G G G C C A G G G C C C C G G G A C C G G A A A G G G G G A C A G G A A A G G A G G G G G G G A G A A A G G G T T G A C C C C G A G G A A G A A A G G A A A G C A G A A G A G A G G G A A A A G G C G G G A A A A G G G G A A C C A A A A A A A A C A G G G G A G G G A A C C G G G G G A A G G G G G A G C G A A A A A A G G A A G G A A A A A A A A A A A A A A A A G G G G A A G G A A G G G G A A G G A A G G G G A A A A G G G G G G A A A A C C G G G G C C A A G A G G G G A A C C A A G G A A G G A A G G A A A A A A G G A A G G G G G G A A A A G G G G A A C C G G G G A A G G C C A A A A G G A A G G C A A A G G A A C C G G A A G G A A G G A A A A A A G G G G C C A A G G A A G G G G A A A A G G A A A A G G G G A A A A A A G G A A G G A A A A G G G G G G G G G G G G A A A A A A A A G G G G G G G G G G A A A A C C A A C C G G G G C C C C C C T T G G A A A A A A A A G G A A C C A A G G G G G G A A A A G G G G G G G G A A G G A A G G G G A A A A C C A A G G G G A A A A G G G G G G G G G G C C G G A A G G A A C C G G A A A A A A A A C C G G G G A A G G A A A A A A A A A A G G G G A A A A A A A A T T G G A A A A G G G G G G A A A A A A A A G G A A G G G G A A A A A A G G A A C C A A A A A A C C A A G G A A G G G G A A A A C C A A G G A A A A A A G G G G A A G G A A C C G G A A G G G G A A A A A A G G C C G G G G G G G G A A G G A A A A G G A A A A G G G G G G C C C C G G G G G G A A G G A A G G G G G G A A G G A A A A G G C C A A A A G G C C A A G G G G A A G G G G C C G G T T G G G G G G A A A A G G A A T T G G G G A A A A G G A A A A A A G G G G G G C C A A A A A A G G A A G G A A G G G G A A A A A A A A G G G G G G G G A A G G A A G G A A A A G G G G G G G G A A G G A A G G G G G G A A A A T T G G G G A A A A A A C C G G A A A A G G G G A A C C G G G G G G G G A A G G A A A A A A A A A A A A G G G G A A A A C A G G C C A A G G G G G G A A G G G G A A G G A C G G C C G G C C C C A G G G G G G G 0 0 G G G G G G A A A A A A A C G G G G A A A A G G A G A G 0 0 C C G A C C C C C C A A G G C A G G A A A G C C G G A A C C G A C C A A C C G G G G G G G G G A G G G A A A A A A A A C A G A G A G G A G A T T G A G G A A A A G G G G G G G A A G A A A A A G A A G G G A A A G G A A C A C C G G G G A A G G T T C C A A G G G G A A G G G G G G A A A A G A G G G G G A G A G A G A G G A A A A A G G G G G G G G G A A A A A A A A G G G G A G G A A C G A G A G A A G C A G G G A A G A A G G A G G A G A G A A A G G G G A A C C G A G G G G C C G A A A A A A A A A G G G G G G C A A A A A A G G G T T G G A G G G G G G G A A A G A A G G A A C C G G G A G A G G A A G G G G A G G G A A A A G G C C C C A G A A A A A A G G G G G G G G A A A A G G G A G G A A G A G G C C A G A G G G A C A G G G G G A A A A A A G G G G G G A A G G G G A A G G G G G G G G A A C C A A T T G G G G A A G G G G A A A A A A G G A A G G A A A G A G G G A A G A G G A A G G G G A A G G G A G A G G G G C C G G G G A A G G A A G G T T G G C C G G C C A A A A G G G G C C C C C C G G C C G G C C A A A A A A A A A A A A G G G G C C A G A A A A A G A A A A A A G G A A G A A A A A A A C C A A G A G G G G G A G A A C A A G A A A G A G A A A A A A A G G A A G G G G G G A A G G G G A A G A G G A A G G A A A G A A A G G A A C G G C C A A G G A A A G A G G A C A G A C C C C A A A A A A T T A A C C C C A C A A G G C C C C A A G G A A G G A A A A G G T T G G A A C C A A A A A A G G G G G G A A C C A A A A C C G G A G A C G A A G A C A G A G C A G A G G C C C C T T G G A G A A A A C C G G A A A G C G A A A A G G G G A A G G A A G G A A C C C C A A G G A A A A G G G G C C C C A C G A C A A G G G T A G A G G C A G G G G A A G A C A G G G G A G G C G G A A G G G G G G G G A A A A A A C C A G A G A A A A T A G G G G A G G G A A G G G A G A A A G G A A A G G A G C A A C C G G A A G G G G C C G G A A A A G G G C A G G A A C G A A G G G A G A G A G C A A G A G G A A G A G G G A A G G A A A A A A A A G G A A G G A A C C C C C C G G C C G G G G A A G A A G A A G A G A G A A A T T A A G G G G G A A A A C T T G G G G G G A A G G G A G G G G A A A G A G G A G G G G G G A A C C A A A A G G G A G A A A G G A A A A G G G G A A A A C C G G A A G A G G G G G A A A G A G A C C A G A G G A G A G A G A A G G A A G G G A G A G G G G A A A G G C C G A A A G G A A G A G G A G G G G A G A G G T T A A A A C C A A G G G G C C G A A G A A G A G G G G C C A G A G G G A A G G A A G G A G A G T T G A A G C A G G G A C C G A A G A T A C A A A G A A C C A A A A A G G A G G T T T T C C G G T T A G G G G A C C A C C C G A G G C C G G A G A A G A G A G G G G A G A C G A A A A G A G G G G G C C A A G A A A G G G G C A A A A A A G G A C C G G T A A G C C A A A G A T A C G G A G G A A A A A A A A A G G A G G G G G A A A G A G C C C G C C G G T T A A G G T T A G A G G A A A C C A A G A T A A A A G A A A C C C G G G G G G G G A A A A A A G G A A G G T T C C A A T A A A A A G A A A A A C C A A G G A G A A A G G G G G G G G G G G G G A A A A G G G G G G G G G G G G A A G G G G C C G G A A A A A A G G G G A A G G A A A A G G G G A A G G G G T T G G C C A A A A A A A A A A G G A A A A C C G G G G G G A A A A G G G G G G G G A A A A A A A A A A C C A A A A G G G G G G A A G G A A A A A A G G A A A A G G A A A A G G C C C C A A G G C C C C G G A A A A A A G G A A A A A A A A A A A A A A G G G G T T A A G G A A A A C C A A G G A A A A A A C C A A A A A A G G G G A A A A G G G G C C C C G G G G A A A A A A A A G G G G A A A A G G A A G G A A G G T T A A C C G G G G A A C C A A A A C C A A A A A A A A G G G G A A G G A A G G A A G G G G A A A A G G A A G G A A G G A A G G G G A A A A A A A A G G G G A A C C A A G G G G A A C C G G G G G G A A A A T T A A G G G G A A A A C C A A G G G G G G T T A A A A T T G G A A A A A A A A G G G G A A A A G G A A G G G G A A G G G G A A G G A A A A A A G G G G G G G G G G G G A A G G G G G G A A C C A A C C A A C C C C G G A A G G G G G G G G A A A A A A C C G G C C G G G G G G A A A A A A G G C C A A C C C C G G G G G G G G C A G G G A G G A G G G G G G A A C G A A G A G G A A G A G C A C C A A G G G G G A A G A C A A A A A G C A G G G A T A A G A G G A A A C C G A A A A A A A G A G G A A G G A G A A A G A A A A G G C C G G A A A A A G G G A A G G T T C C A A A A A A C C G G G G C C C C G A C C C A G A G G G G G G G G A G G A G G C C A A G G A G A A C C A A A G C C A A G G A A C C A A G G C C G G G G G G A A A A G G C C C C A A A A G A A G G A A G A G A G A C A C A G C G A G T A G A G A G G A G G G A A A A A A G G G G C C A A T T A A G G A A A A G G A A G G A A A A G G G G G G A A A A A A A A G A A A C C A A A A A A G G A G G G C C A C A A G G G G G G A A T T G G G G G G G A A G G A A G C G C G G A A A A A T A G A A A A A A G A G G A A A A G A A A G C C G G G A A G C C A A A A G A C C G G A G A A A G A A A A C C G G A A A A A A G G A A A A A A A A A G G G A C A A G A A G A G G G A A A A G A C C A A G A A A G G C C C C G G A A G A A A G G G G G G A A G A G G G G G G A A A A G A G G G G A G A A C A G A G G C C C A A G G G G G G A G G G G A A A G A A C A C C A A G G A A G G C C A G A A G G A G G A G A G G G G G G G A G A T T G G A A G G C C A A G G A C A A A A A A A A G G A A G G G G A A C C A A G G G G A A G G A A G G G A G G G G G G A A C A G G G G G G G A G G G A G G A G A A G A A A A A A A G G G G A A G G G G C C A G A G C C A A G G G A C C C C G G G G A A C C G G G G C C A A A A G G G G A A A A A A A A G G G G A A G A A G A C G G C G A G A G G C G A A C A G A G G G C A A C A A G G G G C C G G G G G G G G A G A A G A G G A A A A A A G A A A C C A G G A G G C C A A A A G A T A A A A A A G A C G A C C A A A A A G A G G G C G A A G A A A C A A A G G A A A G A G A A A T A G A T C C A A C C A A G G A A G G G A A A C C A T G G G A A A G G A G G G G G G G T T A A G A G G G A A A A A G A C A G G G A C C G A G G G G A A A A A A T A G G A A A A C C A A G A G G G A G A A G C C C A A G C A C C G G C C A A A G C C A G G A G A G G A A A A G G A A G G A C A G G A A A G G G G A A G A G G G A C C C C A A G G C C A A A G A A G A A G A C G A G G A A G G A A G A A C G G C A G A A G C A A G G G G G A A A G A C G A G A A A A G C A G A C C G G A G A G G G A A A G G A A G A A C G A G G G A G C C C C G A C C G G G G A G C C A C G G A A G G G G G G A A G G C A G A G A A G C A G A A C A G G A A A G G A A G A G A G G G G C A A G G A A A C C A A A G A C A G G A A A T T A G C A C C G G A A G G A A A G A A G A C C C C A A A G G G G G G G C C A G A A A C A G C G A G A C G G G G A A T T C C G G A G G G C C A A C C A A A G G A A A A A A A G G G G C A C C A A G G G G G G G G A T A A A A A A A A A A T A A A G A G A A G C A G G G G G G A A A G A T A A A A G G G G G G A A G A A G G G G A A G G G A G A A T T G G A G A A A A G G G G G G G G A A A A A A G G G G T T A A A G A G A A A A C C A G C A A T G G A A A C G G G G A G G A A C G A A G G A A G A C A A T T A A A A A A G G G G C C A A C A G A G G A A G G G A G A G A C A A A C A A A A A G G A A C C G G G G A A A G A A A G A A A A G G C A C A T T C C G G A A G G A A G G A A C C A A A A A A G G A A G G G G G G A A A A A A A A T T A A A A G G C C A A A A A C G A G A G A G A G A A G C C A G G G G G A A C C G G C C A A G G G A A C G A A A G C A A A A A A G G T T A A A A A A A A A A A A A A C C A A A A G G G G G G A A G G G G G G A G G G A G G G G G C C A A G A C C G G G A A A G A G G C A A A A A T T A G G A G A A A A A A G A A A A A A A G G G G A A A G A G A G A A A G G G G C C G G C C G A G G A A G G A A A G A A A C A G G G C C T T A A G A G A A A G G A A G G A G A T G A A A G G G G C C G G A A G G A A C G G A G G G C A A G G A G A A G G G G G G A A G G A A G G G G A A A A G G A A A A G G A A C C A A A A A A A A C C C C A G A A G G A G G G G G G G G A C A G G G G A G A A G G A A A C A A T T A A A A A G G A C C A A G A G A G G C C A A G G C C G G A A A A A A A G C C G A G A G A G A A G A A A G G G G A C C G A C A G A A A G A C G G A G G A G G G A A C C A A G G A A A A G G G G A A A A T T G G G G G G A A G G A A C C A G A G A A G G A A A A A C G A G G C C G G G G T T G A G G A A A A A A A A A A A A G G G G A A A A G G G A G G G A G C A A G G G A C C A A G G A A A A A A C C A A G G C C A G A G A G G A A G C A A G A A G A A A C C G C A G A G A A A G G G A G G G G A A A G G A A G G A A C C A A A A A A A A G G G G A A A A G G G G G G G G A A G G A A A A A A G G A A A A C C G G G G G G G G G G C C A A G G G G G G G G G G A A A A A A G G A A G G T T G G A A A A A A A A G G A A A A G G C C A A G G A A G G G G G G A A G G G G G G G G G G G G G G G G G G C C C C A A A A C C A A A A G G T T G G A A G G T T G G A A G G A A A A A A A A G G G G G G A A G G A A A A A A A A G G G G G G G G G G A A C C T T A A G G A A A A C C G G A A G G G G G G A A C C A A G G A A G G G G A A A A G G G G A A A A G G G G T T A A A A A A A A G G G G G G A A A A G G A A C C G G G G G G A A G G G G G G A A A A G G G G G G A A A A A A G G A A A A T T A A C C A A A A G G A A G G A A G G C C A A G G A A G G G G G G C C A A A A G G A A A A A A T T G G G G A A A A A A A A A A C C G G A A G G A A A A G G A A G G G G A A A A G G A A A A G G G G G G G G A A A A G G A A C C C C T T A A G G G G C C G G A A G G G G G G G G A A T T G G A A A A A A C C A A G G C C A A G G G G G G A A A A G G A A A A A A G G G G G G G G G G G G G G G G A A A A G G A A G G G G G G G G A A G G A A G G T T A A A G A G C A A G G G G G G G G A A G A A A A A A G G A G A A G G G A A A A G G G A G A A G A G G G G G G A C A A A A G G G G G G G A G A G C A A C C G A 0 0 G A G G A A A A C C C A A G G G G G A A A A A A A A G G G G A A A A A A G A A G C A G A G G A G G G A A A A A G A A A A G G A A G G G G G G A G A G G G A A C C G G A A T T A A A A A A A A A A C C C C G G A A C C G A G G G G C A A G G G G G G G G G G G G G C G A A A A A A G G G G A A A A G G C C A A A A A A A A A A A A G G G G G G A A A A A A A A G G A A A A A A A A G G G G G G G G A C G A A A G A C A A A G G A A A A C A G G G G A A G G A A C A A A A C A G A G G G A A G A A G G A A G G G A G A A G G G G A A A G G G C A A G A A G G A A G A 0 0 A G A G G A A G A G A G A G A A G A A T A A A G G A G A A G G A A G A G A C A G A G G A G A A G G G C C A G G G C C A G C A G G A A G G C C G G A A A G A A A A G A A G A C G G T A G A G A A G A T G A A A G A G A A A G A A C A C G A A G A A G G C C G G G G A A A A A A A A G G A A G G G G A C A A A G A G G G G G C C C A A A A A A A G G A C A A A A A C A A A A A A G G A A C C A A G G A A G G C C A G A G G A C G G G A G G G T T C C G G G G A A A G A A A G G G A G A A G G G G A G G A G A C C A A G A A C G A A G G G G G G G G G A A A A G G G G A A G G A A G G C C A A C C A C A A A A A G G A T A G G A C G G A A G G A A G G G G A A G G A G G A A C G A G G G G G G G G A A C C A G A C G A G A A G G C G A G A A G G G G G A A G G C C C C G G A G G A G A C A G A G G T T A A G G A G A A C C A G G G A A T T C C G G G G G G A A A G A A A A G A G G G A G G A C G G G A A A A A A G A A G G G G G G A A G G C C A A A A A A G G G G G G G A C A G G A A A A C C G A G A A A A A T T C A A G A A G G G G A A C C G G G G G G A A G A G G C C A A A G A G C A A A C A G A G G G A A G A G T T G G A A A G G G C C A G A A G A A A A G A A C C A A G G A A C C G G A A G G A A G G A A G G A A G G G G A A G G A A G G G G A G C C A G G G A G G G G G A A A A G A G G G G C C G A G G A A A A A A A G C C G A A A T T G G C C A A A A A A A A G G C A A A A G T T C C A A C C A A A A A A A A A G A A A G C C A G C A A A G G C C G G A A A A A A G G A A G G A A G G A A A A A A A A G G A A G G G G A A C C A A A A G G A A A A A A A A G G G G G G A A A A G G A A C A G A A G A G A G G G C C A A A A T T A A G G G G G G A A G G G G A A A A G G G A T T G G A A A G G C G G G A A A A A A A C C G G A C A G A A A G A A A A G G A A A A A G G G A A G G A A A A G G G G A A A A G G A G G G A A G G A G A G G G G G A A A A A A C C G G A A G G G G G G C C A A G G G G G G A A A A G G G G G G G G G G G G A A A G C A G A G C G G A A G G A G A A G G A A G G A A G G A A G G G G G G C A C A G G A G G G C C A A G A G G A A G A A A C C G G G G C C A A G G G G G G A A G G A A G G A C A G G G A A A A G G G G C C T T A A C C A A G G C C C C G G A G G A A A G G G A A G G G T T A A G G A A A A G A C A G A A G G G G G A A G G A A G G G G C C G G G G A A G G A T G A A A G G G G C C A A A A A A G A G A G A C A A G G G G G G G C C A A A G A G G A G G G G C C G A A A G A A A A G G G A G C G C G A A G G G G G G G G G G G G A A A A G G A A G G G G G G C C C C G G G G C C G G C A G G A A A A G G A A G G A A G G G G A A G G A A A C C C G G A C A G A A A A A A A G C G G G A G A A G G A A A A A A G G G G A A G G G G A A G G C C A A G G A C A A A A G A G G G G A A A G A G A G G A A A A G A A G G G G A C G A A C A A A A A A A A G G G G A A G G A G G G A G G G A A A A G G G G A A G G A G G G A G C C A A A A G G G G T A A A G C G A G A G A G A G G A G G A A A G G A A A A G A A A G G G G C C G A G A A A G G G G G G A A A A G A A A G G G G A A A A A A G G C C A A G G G G G A A A A A G G G G C C A A C C A A A G A G C A C A A A C C G A G G A A C C A A G G G G G A A A A G G A A C A A A A G G G G G G G C G G C A A A C C G G A A G G A A G G G G A A G G G G A C G G G G A G T A A G A A G G A A A G A A A A G A G G A G C C A A A A A C A A G G A A G G G G G G G G G G C G A C A A G G A A A A A A C C A A A A A A C C A G G G A A G G G A G G C C A G G A G G A A G G A C T T A A G G G G A A A G G G G A G A A A G G G G T T G G G G A A A A A G A A A G G A A G G G A A G G G G G G G G A G A G G G G G C A A A A A A A C A A C A A A A A A G G G G A A A A A A A A A A A A A A C C A A A A G G G A A A A G C C A A G G A T T T G G G G C C A A A A G G A A G A A G A A A G A C A C A C A A A G G A G A A A A A G G A A G G G G G G G A G G G A G A A A C A G A A A A A G G A A G G A A C C G G A A A A G G A A G G A A A A C C A A A A A A G G A G C A A C G A T T G G G G G G C C A A A A A C G A A A A A A A A A G G A G A G A A T T A G A A G G A G G A C C C C A G A G A G A A A G A G A A C C G A A A A C G G G A A A C A A A A G G A A G A A G A G G G G A T A C C A A G A A G A A G A G G G G A A G G G G G A A G G C C A A A A A A G G A A A A A A A A A A A A A A A A A G C C C C G G G G A A A A A A A G G A G A A A G G G G G G A A A A G G A A A A A A G G G G C C A A C C T A A A G A A A G G G G G G A A A A A A G G C C A A A A A A G G G G G G A A G A G G A G G A G G G C A A G G A G A A A A A A G A A A G G C C G G G G G G G G A A C A A A A A G G A T A A A A A G G G G G C C A A A G G G A G A A G G G G A A A A A A A A C C A A A A A G A A A A A C A G C C G G A G A C A A T T G G A A A G G A G G G A A G A G A A G A G G A G A G A T A C A A A A G G C A C G A G A A C A C A A A G G A A G G A A A A A A A A A A A A G G A A G G A A T T G G G G A A A A G G A A A C G A A G A G A A A A C C A A A A A A A A G G A A A G A A A G A A A A A A A A A A C C A G G G A A A A G G A A A A G A A A G G A A A G A G G G A A G G A A G G C C A A A A G G A A A A A A A A C C A A G G A A A A G G A G A A A A A A G G A A A A G A A A G A G A A A A A G A G A A C A A G A A A A A A A A A T T A A G G G G G G A G A G G G C C A A A A A A G G G G G G A A A G C C G G G G G G A A A G A A G A G A G G A C G C A T G A A A T T G A A A A G A G A G A G G C A A A A G G C G C A A A A A G G G G G G G G G G A A A A A A T T C A G A A A G A A G A G G A G A A A A A A A C C A A A A G G G G G G G G A A A A A A G G G G T T A A A A A A A A G G G G A A A A A A G A G G G A G G C C C C C C A A G G C C G G A A G G A A G G A A A A C C G G A A C C G G G G A A A A A A A A A A G A G A G G A A G G A T G G A A C A G G A G A A G G G A A A G G A A G G A G A G A G G A C C G G C C A A C C G A G A A G G A G G G G A G G G A G A A C C A A G G G G A C A A G G G G G G A G A A G A G G A A G G A A A G A A A G G G G G C C A G C C G G A A G G A A A A A A G A A A G G G G G G G G G G G A G A A A T A G A A G G G G A C G A A C C G A G G A A A A A A G G A G A G A A C C C A A G G G C C C C G G A A C C G G A A C C G G C C G G G G C A A A C A A C A G G G C A A C G G G G A G A A G G A A G G G G G G G G A A G G A A A G A A C C G G A G A A G A G G T T G G G G A A G G G G A A G G A A A A A A G G A A G G A A G G C C G A A G A G G A G G C C A G A G G A A G G G G A A A A A A A G G C C A A A A A A G G A A A G G G G G G A A A A A A A G A C C A A A A A A A A A A A G G A G G G G C A A A G A A G A A G A G A G G G A G G A A A G A A A G A G A A G G A A A G G G A A G G A A G G G A G G G G A A G G A A G A A A G A A A A G A G C G A A A G A C C C A A C C G G A A A A A A G G A A G G G A G G G G G A G A A A G G C C A A G A G G A A G G A A C C G A A A A A G A A A A A A A A G G A A C G G G G A A A G G G A A G A G G A G A G A G G G A A A G G G A A G G C A A A G G G G G G C C A A A A A A A A A A C A A G A A G G G G A A A A A A G G C C A A G A C A A G G G A A A A G G G A A G T A A A G G G G A A A G A A G G G G A A G G A A G A G G C C G G G G A A C C A A G G A A G G A A A A G G A G G G G G A A G G G G A G A A G A G A A C G A A A G G C C C C C C G G A A G G G G A A C C A A G G G G G A A G G G A A C C A G A A A G A G A G G G A A G G C C A A A A G G A A A A G G G G A A A A G G G G C C A G A A C C C C G G G G G G A A G G A A A A G G A A G G A A G G A A A A A A G G G G G G A A A A A G A C T T A C C C G G G A A G G G G C C A A G G G A A G A C C A A G A A G G A G A A C G A G G G G G C A G G A G G G G G G A G G A G G A A G G G G G A A A A T G A C C A A A A C C C C G G G G G G G G G G C C A A G A A G G G C C G G C C T T C A G G G G G G G G G A A A G A A A G G G G G G G A G A A A C C G G A A G G G G A A G G C C G G G G G G G G G G A A C C A A C A C C G G G A A A G G A A G A G G G G G G A A C A G A C C G G A G G G A G G A C C C C A A A A C A G A G A G G A A G G C C G G G G G G A A A A A A G G A C A A A A G G C G A A G G G G G G A A G G G G G A A G C C A G A G A A A A G G A G A G G G A A G G A A G G G G A G G G A A G G A G G A C C C G G A A G A A G G A G A A C C A A A A A A G G C C C C G G A A A A C C G G C C C A A G A G A G A G G G C C A G G A G A G C G A G G C C A A A A C C A A G G G G A A A A G G G A A A G G A G A A G G A A A A A A G G G G A A G G A A C C G G G G C C A A G G G G C C A A C C G G A A G G G G G G G G G G A A C C G G G G G G C A G G G G C C G G C C G G A G G G G G C A G G A A G G G G A A C C A A G G G G G G C C A A A A G G A A A G A G A A C C G A G G C C A C G A G G G G G G C C G G G G G G C C A A G G A A A A A A A A G G A A A A G G G G G A A C A G C A A G A A A G A G A G C C A G A G G G C C G G A G G A A G A A A A C C G A A A G G C C A A G G A A C C A G C C A A A A G G A C C C G G A A A A G G A C A G A G G G G A G G A G G A G G G A A T A G G A G A A A G A G A C A G G A A G A A G A G G A G A C C A A G G G G G G A A A A T T G G A A G G G G A A A A A A G G A A C C G G A G G G G G C C G G C C G G A G A G A A G C G G G G G G G G G A G A A C A G T A G A G G G A A G A A G C A G G G G G G A A C G A G A A G G G A A A A A A G A G G G A A A A G G G C C G G 0 0 A A G G G A G A A G A G A A G G G A G A G A G G A G G A G G G A A G G A A A G G A A A A A A G G C C A A A T G G G A G G G G G A C C A A G G C C G G G A C C G A A A A G G G T T A A A C G A A C C G G A A G G A A C A G G A G A A T T A A A A C A C G A A G C A G G G G C C A A C A A G C C T A G A G G G A 0 0 C C A A G A G G A G A G A A A A T A G G G G C C C C G G A G G A A G G C C C A A A G G A G G A A G A G A A T G A A G A A A T G A G G A A T A G G G G G G G G A A A A C C A A C A G G A A G G G G A A C C G G G G A A G G A A C A G A G A A G A A G G C C A A A A G G G G A G G G G G A A A A G G A A A A A A C C G A A A G G A A A C G G A A G G T T G G A A A A A A G G C C G G C C G G A A C C G G A A C C G G A A A A A A G G A A G G G A A A G G G G A A G G A A A A A A A A G G A A C C G G A A T T A A A A A A G G A A G G G G A A G G G G G G G A G G G G G G G G A A A A A G G A G G A G A A G G A A A G G G A G A A G G G A G G G G G A C A G A A G A A A G C A G G A G G G A A A G A C A G G G A A A G A A G G A G G G G G A G G G G G A A A G G G G G A A G A G G G G A A A A G G A G A G A G A G G A A G C A A G A C A C A G G G A A G G A A G G G G G G G G A A G G A G A G G G A A G G G A G G G G C A T T C C C A A A A A A G A C A A C A G G A A A A A A G G C C A A G G A A G G A A G G A A A A A A A A G G G G A A G G G G C C G G G G T T G G G G G G A A G G G G A A G G A A G G A G G A A G G G G G G G A A C C C C G A G A A G G G G G G G C C G G G G G G C C A A G G C C G G A A A A A A A A G G G G A A G G G G A A A A C C T T G G G G C C A A G G G G A C A A A A A A C C G G C G A A A A C C C C G G C C A A C C G G G G A G G G G G A A A A A A A A A A C C G A A G C A A A A G G G G G A G G G G A G A G G A G C C A A G G A A A A A A C C C G G G C C A G A C G G A G A A A C A G A G G G G G C C A A A A C C G G A A A A A A C C A A G G G G G G A A G G G A G G G G A A G A C C G G A A G G A G G G G G A G A G A A G G C C A A A A G G G G C C G G C C G G G G G G A G G G C C G G G G G G G G C C C C G G A A G G A A G G A A A A A A G A A C A A G G A G A G C C A G G G C C A G C C A G C C A A T T A A A A A G G G G G C C G A A A G G A A A A A A G G G A G G G G A A G G G G G G A G A A G G G G A A A A A A C A A G C C C C A A G G G G G G G G G G C G A G C C A G C C G G C C G G G G G G A A A A G G G G T T G G A A G G G G G G G G G G G G A A G G G G G G G G G G G G A G G A G A A G A C C C G G A A G G A G A G A G C C T A C A A G A G A A T A A A G G G G A A A A A A G G A A G G G G C C T T G G A A G G A G G G G G G A A A C C G G G G C G A G A C A A A A G G G G G G A A A A T T C C G A A T A G G G A C A A G A C A G A A A G A A G G A G A A A G G G A A C C A G G A A A G G A A A G A A T C C A G A A A A A G A A A A A A A A T T G G G G G G A A G G C C C C G G G G A A A A A A A G A G C G G G T T A A G G A G G G A A C A A G G G A A C A G G A G A G A G A G G G A G A G A A G A A A A G A G A G G G A A A G G G C C A G A G G G A A A G A A G G A G A G A G G G A G A G A G G A A A A A A A G G A A A A A A A G G A A G A G G G A A G G A A G G A A C C G G G G A G G G G G A A A A G G G A G C T T C C T T T T A A A A G G G G A A G G C C C C A A A A A A A A C C A A G G G G A A C C G G A A A A G G A A A G A A A A A A A G G G G A G A T A A C A A G A C C G G A A G G C C A A G A A A A G A A G G G G A A A A A A A A A A A G G A A C C C G A A G A T G A G G G A A G G A A G C A G A G A G G A A A A A A G G G G A A C C G A C C A A A G G G C C G A A A C C G G A A A A A A C C G G C A A G T A A A A A G G A G A G C A G A A G A G A A G G A A A G G G A G G G A A G G G G G A C C A G G G G G C A A G G A G G G A G A G G A G A A G G G G G A A A A G G G A A T T G A A C C A G G G A G G C C G G G G A A G G A A A A A A G G A A A A A A C C T T G G G G A A A A A A A A G A C A A G G A A G A G G G G G G A A A G G A A A A A A A A A A G A G G G G G G G G G G G G G G T T G G G G A A A A C A C A A A A A G G A A A A A G A A G A A A C A A A A G G A C C A G A G A A A A A G A A A A G G A G A A G G A A A A G G A A G G A A A A G G G A A A A A G G A A A A C C C A A A A G G G G A G G G G G A G A C C A A A A G G A A G G G G G G G G G G A A T T C C A A G G A A G G G G G G C C G G A A A A A A G G A A G G A A A A A A C C G G G G A A G G A A A A G G G G G G C C A A A A C C C C A A C C A A A A A A G A A A A G G G A A A A A A G G G G G G G G C C G A G A A G G A A C G G A G T A G A A G G G A A G G G G G G G G C C C C C C A A G G A A A A A A C C G G C C G G C C G G A A C C C C A A T T G G A A G G C C G G A G A A G A A A A G C A A A A C A G C C A A A A G G G G G G G G A A A G A G C C G G A A A A G G T T G G A A G G C C A A G G A A G G A A A G G G A A A A A C G G G G A A A A G G A G A A A G A A A A G G G G G A A A A A A A G G C C A A A A G A A C A C A G T A C A A C G G A G A A G G G G G G A A G A A G G A A A A A G G G A A A A G C A G A A G G A A C A G A A A A G G C C G G A A A A G A A A G G A A A A G A A G G G G G G G G A A C G G G G G G A A G G G G C C A A A A G A G A G A A G A G A G A G A G A G A A A A A A A A G G G G G G A A G G G G A A G G A A A A G G A A A A G G G G G G A A C C A A A G A A A A G A A A A A G G A A G A A G G A C A A C A G C A G A A G C A G A A A G A G G G A A A C C A A A G G A A A G G A A G G G G A A A C G A G A G G A A G G G G A A G G G G A A A A A A A A A A A A G G C C G G A A G G C C G G G G A A G G G G A A A A A A A A G G C C A A C C A A A A A A A A G G A A A A A A G G A A G G G G G G A A A A G A T T A A G A C C G A G A G A A A C A A A C A A A G C A G C C G G A A G G A A A A A A A A C C A A A A A A A A A A A A A G G G G A G G A A C C G G G G G G A A G G G G G G A A G G C C G G A G G A G G A G G G A A A G G A C C G A A G G A A C A G G A G A G A G A A G A A G G A A A G G G C A C A A G G G T A G A A G A A C C G G C C A A C C G G A A A A A A G G C C A G G A C G A A C C A A A G A G A A G A A G A A G G G G G G A A A A A A G G A A A A G G C C G A G G C C C C G A A A G A G A A C A A A C A G C A C A G A A G G G G A A G G A G G G G A A A A A A A A A A G G G G A A G G G G A A A A A A A A G G G G A A A A A A C A A A G G C C G A A G A A G G C C G G A A C C C C G G C C G A G G T T G G C C G G A G A C G A A G G A C C A A G G C C G G G G A A A A C C G G A A A A A G A G G G A G G A G A G A A G A G G A G G A G C A G G A A A A A G G G A A A G A A T A G G C C A A A A G G G G A A A A G G G G C C C C G G A A C C G G G A A A G G A A A A G G C C G G A A A A G A A A G A C A A A G G G A G G G G A A A A G G A A G A A G A A A C G G A A A A G G A A A A A T G G A G A A G G C G A G G A A A G A A C A C A A G G T A A A A G A A G G A A A A G G G G A A G G A A A A C C G A G G A G A G G A G G A A A A A A G G A A T A G G A A A A A A G G G G A G G A G G A G C C C A T T A G G G G G C A A G C C A G G G A A A G A G A A C C A C A A A A A A C C G G A A A A G A G A G G A G C G G A A G G C G G G A A C A T A G G A A G A A A A G A G C G G G A G G G A G A G G A A C C A A A G C A A G G A A A G A C A A G A G G G A A A A A A A C G G A G A A G G G G G G G G G A G A A G G G C C G G G G A A G G A A A A A A G G A A C C A A G G T T G G A A G G C C A A C C G G C C C C G G A G G G G G G G A G C A A G A G G A A G A G G G A G A G G A C C G G G G A A G G G A A A A A A A C C A A C C A A G G A A A A A A A A C C A A C C A A A A G G A A A A A A A A A A C C G G A G A G G G G G G G G G A C G A A A G G G G A A A G A G G A A G A G G G C G C C A A G G G G A A G G C C C C G G G G G G C C A A A T G G C C A C C C A A A G G A A A A A A A A A A A A A G G C A G G A A G G A A G A A A A A C C A A A A A A T T G G A A A A G G A A A A A A A G C C A A A A A A G G A A G A A T A A G G A A A A G G A A G G A A G G A A A A A A A A G G G G A A G G C C A G G A G G G G A A G G A A G G G G A A C G A A C C A C A G G A G G C C G G G G A A C C A A G G G A C A G G A G A G A G G G C C A A G G C C G G G G A A A A C C C C G G A A G G A A A A A A G G G G A A A A G G A A G G G G G G G A G G T A A G G G C C G G A A C C G A G G G A A G A G A G A A A A C A G A A C G G A A G A G G G G A G G G T A A C G A C A A G G G G A G G A G A G G A A A A G G G A A G G A A A A G G A G A A A A A A A G G G G G A A T T A G G A A G A G A G G A G G G A C A C A A A A G A G A A G G A G C C G G G A A G C A A G A G A A G A C A A G G G G G A A G G G G G G T T G A A G G G A G G G G A C C A G G A A G A G G A G A A G G G C A G A C C A A C C G A G G A G A A A A G G A A A A A A G A G G G G A A A G G G C C G A G A A G T T G G A A G G A A A A A A G G A A C C G G A A C C A G T T A A A A C C G G C C A A G G C C G G A A A A A A C C A A A A G G G G A A G G C C A A G G A A A A G G G G G G A A G G C C A A A A G G G G G G G G G G G G G G A A A A C C A A A A G G A A G G G G G G A A C C G G G G G G A A C C A A G G A A C C G G G G T T A A A A C C G G A A A A G G A A G G A A G G G G A A A A G G G G G G G G G G G G A A A A A A G G A A A A A A A A G G A A G G A A C C C C A A A A A A G G G G A A C C G G A A A A C C G G A A A A G G A A G G G G G G G G G G A A G G A A A A G G A A G G A A A A A A G G A A A A A A G G G G A A G G A A C C C C G G A A G G G G G G C C A A A A A A G G G G G G G G G G A A A A G G G G A A C C C C A A A A A A A A G G A A G G A A G G G G A A A A A A G G G G G G A A G G G G G G A A C C A A A A C C C C G G G G G G A A G G A A A A C C A A G G G G A A G G A A A A A A A A G G G G A A C C G G G G C C G G C C G G A A A A G G A A A A G G G G G G A A G G A A A A G G A A G G G G G G A A C C G G A A C C A A G G G G G G G G G G G G G G G G C C G G G G A A G G G G G G A A A A 0 0 G G A A C C A A G G A A G G C C A A G G C C A A A A G G G G G G A A G G G G A A A A G G G G A A G G A A G G A A A A G G G G A A A A G G A A G G A A G G G G G G A A A A A A A A A A G G G G C C G G A A A A A A G G A A A A C C T T C C G G T T G G C C A A A A A A G G G G G G A A G G G G C C A A G G T T G G G G A A A A G G A A G G C C A A G G T T A A T T A A G G G G A A A A A A A A G G G G A A C C G G A A A A A A A A G G A A G G G G A A G G G G G G G G G G A A C C G G C C G G G G G G C C A A T T G G A A A A G G C C G G A A G G A A G G C C G G G G A A A A G G G G A A G G G G A A C C A A G A A G G A T A A G G A G G A G A A G G A A G G G A C C G G G G G G C C A A A A C C G G G A C C C C C C A A G G G G A A G G A G T T G G G G A A G G A A A A G G G A A A A A G A C A G G G G G G G A G G A T G A A A A A G G A A T A A A A A A A G G A A G G G G A G A G G A A A A G C A G A G G G G A A G G C C C C C C A G A G A G A G A G C A G G A G C A A A G G G G G G A A G A A A A A A G A A G G G G G G G G G A A A A C G G A A A A G G G G G A G G G A G G G G A G G A G G C C A A G G A A G G A G A A G A G A A G G G A G G A T A G G G G G G A A A A G G A A C C C C C C A A C A G A G G A G A G A G G A C G A G C A A G G A A G G G G G T A A G G A A G A A G G G G G G G G G G G G A A A A A A A A C C A A G G C C C C C C C C C C A A C C A A A A G G A A G G G G T T G G C C A A G G G G G G G G A A A A C C A A G G C C G G A A G G A A G G G G G G A A G G G G G G G G G G A A A A A A G G A A A A A A G G A A A A C C A A A A G G A A A A G G T T C C C C C C G G G G A A G G G G C C C C G G A A G G A A A A G G T T A A A A G G A A A A G G C C G G G G C C A A A A G G C C G G A A G G A A G G A A C C C C G G G G G G G G A A G G G G G G A A A A G G A A C C A A G G G G C C A A A A G G G G A A G G C C G G G G A A G G G G G G C C A A A A A A G G G G A A G G A A G G C C G G A A A A G G A A G G A A C C A A T T G G A A A A A A G G G G T T G G C C G G A A A A G G A A A A A A A A A A C C G G G G G G C C G G A A G G C C C C A A G G A A G G A A A A G G A A C C A A A A A A A A A A G G G G A A A A T T G G G G A A A A G G G G A A C C A A G G G G G G G G G G G G C C G G A A G G G G A A G G G G G G G G G G G G A A G G G G G G G G G G A A A A G G G G G G G G G G A A A A C C G G C C A A G G G G C C G G A A A A G G G G A A A A A A A A A A G G A A G G G G G G G G A A A A C C G G G G G G A A A A G G A A G G A A G G A A A A A A G G A A A A A A G G C C A A G G G G G G G G G G A A G G G G A A G G C C G G A A G G G G C C G G A A A A A A A A G G G G G G A A G G A A G G G G C C G G A A A A G G A A G G A A A A G G A A T T G G A A C C A A T T G G C C G G A A A A G G G G C C A A G G G G A A A A C C G G A A A A G G A A A A G G A A G G G G G G A A A A G G C C A A A A C C G G A A G G A A G G A A A A A A C C G G A A G G A A A A A A A A G G G G C C A A A A G G G G A A G G G G A A C C A A A A G G G G G G A A A A A A G G A A A A C C A A G G A A C C C C G G G G G G A A A A G G G G G G G G A A G G C C A A T T C C A A A A G G G G G G A A G A A A A G A A G G G G A A G A C A G G G G A A A A A G A A G G A A A A A A G G A G G G A C G G A A A A G G G G G G G G A A C C G G G A G G G G A G G G A A G G A A G A G G G G G A A A T T A A A A A A A A A A A A A G G A G G G G G G G G A A A G G G G G G G G G G G A A G G G G A G A G A A A A G G G G G G A G A T A G A A G A C G A A A G G A A A A G G A A A G A G A A G G G A G G A A A A C C A A A G A G A G G C C G G A A A A A A A A T T G G G G A C A C G C A A A G G C C C G G A A A A G G G G G G A A G G G G A A A A G G C C G G G G A A G G A A G G G G T T A A A A G G G G A A A A A A G G A A A A G G A A A A G G A A A A A A A A G G A A A A A A G G G G G G G G T T A A A A A A G G A A A A G G G G A A A A G G G G G G A A A A A A A A A A G G G G G A G A A G G G A A G G G G A A G G A G A A A G A C G A G A G G A A A A G G A A C C G G G G A A G G A A C G A A A A G G G A A G G G G G A A A A G G G G A A G G C C G G G A A G G A A G A A A C A G G G G G C C A A A G A G G G A A A A G A G G G A G G G A G G C A G G G G G G A A G A A G G A G A G G A G C C A A A A T T A A A A A A G G C C G A A G G A G G A A G G C C G G G G G G G G C C A C A A G G G A A G A G G G G G A G G G C C G G C A G G A A A G A A A G C A A G G C G A G G A A A A G G A G C C C C A C A G T A A G A G G G A G A A A A A C G G G A T T A A G G G G G A A A G G A A A A G G G A A A A A G A A G G A G A A A A A G G G A A T A G A G A C A C A A A G A G A G A G A G G G G A A A A A G A A G A G A C G G A G G A G G G A G A G A A A G A G A A A A A A G A G A A C C A A G G A A G G G G G G G G A A G G G G A A G G G G A A A G A A T T A A G G A A A A A A G G G G G G G G A A G G A A G G A A G G A A G G A A A A G G A A G G A A G G G G G A G G G G A A G G G G C C A G A A A C G A G G G A A A G G G G G G A A A A A A T T C C C A A C G A G G G G A A G G A G G G A A G G G G G A C A G A A G G A T A G G G C G A G A G G A A A A T T A G G G A G A G G A G A A G A G C G G C T A G A G A A G G G A T C A A A G G A A A A A A G A A G A G T T A A A A G A G A A C A A A A A G A A A A A G A A A A G G A A A A A A A A G G A A A G G A T T A A C G G A G G G G A A C C G G A G T T G G G G A A G A G A G A G A A G G G G G A A G G G G G G A A A A C C A A G G G A A A A A G G G G G G A G A A A A A G A G G A G A A G G A G G G G A A G G A A G G A A A A A G A G G G G G G A G G G A A A C C G A G G G A G A A C G A G A G G A C C C G G G G G G G G G G G G A A A A A A A A A A A A G A A G G G A A A G G A A G G A A A G G G G G G A A G A A G A A G G A A A G G A A A T T A A A G A A A G A G G G G A T A C C A G A G C C A G A A C C A A G G A A G G G G G A A C G G C A G A A G A A G A A A G G G A G G G G A A A A G G A A A A A A G G A G G A A G G A A G A A A G A G C A C C G G G G A A T T G G G G G G A A A A A A G G A G A A G G G G T T A G G G C A G G G A C C G G G G A A A A A A G G G A G G A A A A A C G G C C G G G A G A G G G G A G G G G G A A A A T A G G G A G G G G G A A C G G G A A A C A A A A A A A A A A A G G C C A A G G C C G G G G A A A G A G G G G G G G C C A A A G G G A A G G A A G G G G A G A A G G G G A A A A G G G G A A A A G A A A C C G G A G A A G A G G G A A A A A A A T T C A A G A A A G G A A T G G A A G G G G G G A A G A A G G A C C C C G G C C G G G G G G T T G G A A A A G G A A A A A A G G G G G G A A A A A G A G A A A G G G A G C A G G A A C C A A A A A G A G A T G G C A G G G A C C G G A A C C A A A A A G G G A C T T A A G G A A C C G G A G A C A G A G G G G A C G A C A G A G A G C C A A G G G G C A A C A A A A G G G A A A A A A A G G A A A G G A A A A A A A G G G A G G A G G G G A G G A G C C G G A A G G G A A G C C A A A A C C G G C C G A G A A G G A A A G G G G A A A G C C A C A C G G A A G G A A A A A A A A G G G G C C G G A A C A A G A C G A A G A G A T G G C C G A C C G A A G G G A A A G G G A G G G G G G G G G A T G G G G A A G G A C G A C A C C G A G A G G A G A G C C A A A G G G G G A C G G G G C C A A G G G A A A G A G G G G G G A C G G T T A A G G G A G G A A A A G G G G G A G A A A A A C C A A A A C C G G G A A A G G G G C C A C G G C C A A G G A A C A A G G G G G G G G G A A A A C C G G A A A A C C A A G G G G A A A A G A A G A G G A G A G G A G G G A A A A G G A A G G G G G G A A A A C C A G A A G A A C C C G G A A C C A A A A G G G G A A G G T T A A C C A A A A G G G G G G G G A A A A G G A A A A G G G G A A G G G G G G A A A A G G G G A A A A A A G G G G G G A A G G A A A A A A A A G G G G A A A A G G G G C C G G G G A A C C A A A A G G G G G G G G A A A A G G C C G G G G A A A A G G G G A A A A A A A A G G C A G A G G A A G G A A A A C C G G A G C C A G G G A A A A G G A A A T C C A A C C A A A A A G G G G G T A A C A A G G A A G G A A A A A A A A G G G G G G C C A A A A G G C C G G G G G G G G G A A G A G C A A T G A A G A G G A C A A G A G G A G A A A G A A C A A A A G C A A A A G G A G A G A G C G G G A G G G A T A A A G G G A A G A A G C C A A G G A A G G T T A A A A G A T T A A G G G G G G G A G A A G A G G A A A A G G A G A G A A G G G A G G A A A C C A A G G G G G G A A A A G G A G G A G G A G G A G A C A A G G G A A A C G A G A G A G A G G A G G A G G G G G A A A A A C C G A A A A A G G G G A A A A A A A A A A C C G G G G G G C C A A A A A A C C A A A A G G G G A A C C G A A A C C G G G G G G A A G G A A A A G G A A A A G A A G A C A A A T A G G A A G A G G A A C G G A C T A G A C A A G A G A C A G A G A G G A A G G A A G A G C A A G G A G A A G G A A G C C G A A G T T G C A G A A A G C C A A G G T T A G A A A A A G A G G A C A G G A T C A C A T T A C A A G A G A G G G A G A G A T T A A G A A C G G A A A A A A G G C C G G C C A A G G A A G G G G G G G G A A A A G A A G A G A C A G A C A C A G G A A A G G G G G G A A A A G G G G A A A A G G G G A A G G G G G G C C A G C C G G A A A A G G G G A A A G C C A A G A A G G G A A G A A A G G A A G G C C A A C C A G T T A A A G A A A A G G G G C C G G A A A A A A G G G G A G C C A A G G G G G G A T G A G G A A A A G G A A C C A G A G A A G G G A G C G G A G A G A A G A G G G G G G A A A A G G C G A G A A G G G G A A G G A C A A A A A A G A A G A G G A A G C A A G A G A G A A G G A C A G G A A G G A A G A G A A C C G G C C A G A C T T A A A A A A C C C C A G A G A A C C G G G G A A A A A G A C A G A A A G A G G G G G C A C C A A G A G G G A C A G G A A A A G G A G G G C C A G G A A G A A A A C C A A G G G G A G G G G G A A A A G G A A G G C C T T C C A A A A A A A A G G A A G G A A A A A A A A A A A G A T A G A G A G G G A A G G A A G G A A C A A C A A G G A G G A G G C C G G G G A A G G G A G G G G G C A A A G G A C A C C G A A G C A G G A G A G A G G G A A A A A A A G A A G G A A G G A A G G A G A G A G G G G G G G A G A G A G G A A A G A A G A G G A A G A G A C A A G G A A A A A A A A G G A A A A A A G G G G A G G G A G A G C A G G G A G A C C G G A G G G A G G A A A A C A A G A G G G A A A G G C A A A G G G G C C A A G G G A G G A A G G A A A A G G A A G A A C G G G G G G G G G G A A G G G G G G G G C C G A C A A G A A T T G G G A G G A C A A A A G G A A G G G G C C G A A A G G A A G C T T G A A G G A G A A G G A A G G G G G G C A C A C G G A A G G A A C C A A G G G G A A A A G G G G G G G G A A G G G G G G A A A A G G G G A A G A G G G A G G A G G G G A A A G G G G A A G A A G G G G G G G G G G G C C A A G G G G A G A G A G G G G G A G A A G G C C C A G G A A G G G G G G A A G G C A A G A G A G A G C A A G G G A A A A G G A A A T A A A A A G C C G G A A A G A G C C G G G G G G C A A A A A G G G A A A A A A A A A T T A A G G G G G G A A A A A A G A A A G G T A A A A A A G G G A A G G A G G G A A A A G G G A A A C C G A G G A A G G A A A A G G G G G A G A G G G A C C A A A A A A A A T T G G A A A A C C C C G G C C A A A A A A A A G A G A G G G G G G A G A G G G A A T T C C A A T T A C A A A A A G A A G G C A A A A A A A G G A G G A G G G A G G A A G G A A G A G G A G A C A A G G A A C C G G G G C C A A G A A A G G C C G G G G A A G G A A G G C A A A G G G G G G G G A A G G A G G G T T A G G A A A G A G A G G A A G A A G A G G C A G G C A G A G A A G G A A A A G G G G G G G G G A A A A A C G G G A A G A G A C A G G C G A A G G G G A A C A G A C G A G A A G G A C C A A A A A C C G G A A A A C C G G C C G G A A A A A A A A G G A A G G A A G G A A A A A A C C C C C C G G C C G G A A G G A A C C G G A A A A A A A A A A A A G G G G C C G G G G G G G G A A A A A A G G G G G G T T A A A A G G G G A A G G G G A A G G G G G G T T G G C C A A G G G G G G A A G G G G G G G G G G G G G G A A G G T T G G A A A A A A A A G G C C G G G G G G G G G G A A A A G G G G A A A A G G G G C C G G A A A A G G G G G G A A G G G G A A G G G G G G C C G G T T A A G G A A A A C C G G G G A A A A A A G G G G A A G G G G A A G G A A C C C C A A C C G G A A G G A A G G A A A A G G A A G G A A A A A A G G A A A A A A A A A A G G A A G G A A G G G G G G G G C C A A G G C C G G A A G G A A G G G G G G A A A A G G A A A A G G G G G G G G C C A A G G G G C C G G A A G G G G G G C C G G G G A A A A A A A A A A G G G G G G A A C C G G G G G G G G A A G G G G A A G G A A A A A A G G G G G G A G A G G G A G G A G G A A C A A A G G G G A A C C A A A A A A A A A A G G A A 0 0 G G G G G G A A A A A A A G A A G G A A A A G G A A A A A A A A A A G G A A A A A A A A A A G G G G A A A A G G G G G G G G G G A A A A G G A A A A G G G G G G C C A A A A G G G G A A A A G G G G A A A A A A A A G G A A G G A A A A G G A A G G A A A A G G G G A A G G A A A A A A A A G G G G G G A A A A T T A A G G G G A A G G G G A A A A A A G G A A G G G G G G A A C C A A A A C C G G A A G G G G A A A A A A A A A A A A A A A A T T A A G G A A G A G A G G A G A A A A G G C C A T C C G G G G G G T A A G A A A G G G G G G G A G T T A G A G A C G A A C A G A G G G G G C C A A G G G G G G A G A A G G C A C C A A G G T T G G C A A A A C G G C C C G G G A G A G G A A G A G G A A G A G A G C C C C A G G G C G A G A G A G A A G G A A G G A A G G G G A A G G G G C C A A A A A A A A T T G G A A G G A G G G G A A G G A G A A A A G A A A A G A G A A G A G G A G G C C A A G G G G G G A C A G T T A A A A A A T T A C A G G G G A A C G G G A G A A A G A A G G G A C A A C C G G 0 0 A A C C G G G G C A A C A G A G C A G A C G A G C C A A T T G G A A A C G G A A G G G G C C G A G A A G A A C C C A A G G A A G C G G A G G A A G G A G A G G A G G A A A A C C G G T T G A G G G G G G A A A A A A G G G G G G C C G G G G G G A A G G C C G G G G G G A A A G G G C C A A G G G G G G A A A A A A A A C C A C A G A A A A A A C A C C A A G G A A A G A G G G A G A G G A A G G G G G A A A A G G A A A A G G A A C A G A G A G G G G A A G G A A G G G G C C A A G G C C G G A G G G G G G A C C G G A A G G G A A A G G G G A G G G G G G G C C G A C A G G A G A A C C C C A G G A G G G G A G G A G A A A C C C A G A G A A A A A G A G G G G G G G A G A C C G G G G A A C C A G G G G G G A A G A G G A A A A A G G G G G G G G G G A A A A G G G G G G A A G A A C A A A A A A G G G A A A G G A C A G A G A A G G G G G G A A G A G A G G G G G A G G A A G G A G G G G G A A A A G G A A A A G G A G A A G G C A A A G G G A A G G A G A A A A G G G G G G A G G G C G G G A A A A A A G C A A A A A A A A A T T A A G G G G G A G A G A A A G G G A A G C C A A A A A A A A A G A G G G C A G A G A A C G G G G G G G G C A G G G G A A A A A G C C A G A G G G A A T T G A A G G G A A A A A A A A A G G A G G G G G C G C A G G G A A G G G G A G A A A A A G G G A G A C A G C C A A G G A A A A A A G G G G A C A A C G A G T T G G A C G C A G A A A G G G C C C C G G G C A A A G C C A A G A A G A G C C A A T T A A G G A A T T A A G G G G G A G G A A C C A A A G A G A G G G A A G G A A G G C A A A A G G G A G A G G A A G C C C C A G G G G G G G C C G G A G A A A A A A A A C C G G A A A A G G G G C C A A G G C C G G A G G G A A C G A A G A A T G A G A G G A A G A G A A A A A A A G G G A G G G G A A G G A A G A G A G G A T C C A A C C G G G G A A A A G A G G G A A G G G G G G G A C G G A G G A A A A G G G A A G G A G G G A G A G A A G G A A A G G G G A G G A A G G C A G A G A A A G G A A G A G G G G A A A A C C G G G G A A G G G G A G C A A C G A G G G A C C A A G A G G G G G G A A G C C C G G A A G A A A A A A A G A C C G A G G G G G G C C C A G G A G C A A A G G A A G G A A A A G A C A A G A G G G A G G G A G A G G A C A A G G G A G A A A A A A A C A G G A G G A A G A A G A G G A A A A A A A G A T T A A G G G G A G A A G G C C A A G C A G A A G G G G A G G G A A G G A A G G A A G G C C A G G A C A C A A G A G G A A G G A A G G G G A G C A G A A A A G G A A G A G A G A A G G A G G G G A G C G G A A A G A A G A C A A C G C A G A C A A G G G A A A G G G G G G A G G A A C C C C T T A A A A C C G G C C G G G G G G A A A A C A C A G A A G A G A C A G C A C G A A G G G G C A G G G G A A A A G G G G G G G G A A G C G A G A A A A T A G A G C G A G A A C A G A C A A G A C C C G G G G G G G G A A T T A A G A G G A G A G G G G G A G A A A A A A A A G G G A G G G G G G C A A G G G G A A G A C G A A A G G G G G G G G T T A A A A A A G G G G A A G G G G G G G G A A A A A A G G A A C C C A C G A A A A G G A G G G G A A T G G G A G A C G G A G G G A A C G A C C G A T A A A A A G G A A A A G G G G G G C C C C G G A A G G G G A G G A A G G G A A A G G A A G A G A T G G A G G A A G G A G A T A C C G A A A G A G G A G A G C A G G G G C C G G G A A A G G A A G G A C A G G A G A G A T T G G A G G G A A A G G G G G G G A A G G A A C A G G A A A A G A G G A A G G G G G G A A G G A A G G A A G G A A A A G G G G A A G G A A A A A A A A A A G G G G A A G G A A A A A A C C A A C C A A A A G G A A A A G G T T G G G G C C A A C C G G G G G G C C G G A A A A A A T T A A A A G G A A A A A A A A G G T T G G A A A A A A G G G G G G A A G G G G C C C C C C G G C C G G G G G G A A G G C C G G G G G G A A A A A A C C A A A A A A C C A A G G G A G A G G G G A G G A A A A G A A G G C C G G C C C C A G A A A A C A G A C A G A G A A A G G A G G A A G G G G G A A G G A A G G G G A A A A A A A A A A A A G G G G A G A A G A A A A A G A G G A C G A C C T T G G A T A A C C A G C C A G A A A A A A A A G G C C A A C C G G G G C A C C A C G G C C G A G A C C C G A A A T C A A G A G A G G G C C A A T T T T G A A A A C A A G G A A G A A C A A G A G G G G A T A A C C T A A A A G A G G G A A G G A A A A A A G G A A A C A G C C A A G G G C G A A G A A A G G A C C A G G G A A A G A G G A G G A G A C A A C C A A G G A A A A G G G G C C A A G G A A A A A A G G A A A A G G A A A A A A G G A G A G G A G A G G G G A A G A G G G G A A T T A A C C A A G A A A A G C C G G A A C C A A G G G G G G T T G G G G G G G A A A G A C A A A A G A C G G G A G A G G A T G A A T T T A A G G A G C C G A G G A A G G A A A A T T C C G G A G G A A A G G G G G G G C G G G G A G A A C A A A A A A A A A C C C C T T G G A C G G G A A A G A G G A G G G A G G G C C G G G A A C A A G G C C A G A A A G G G T A A G C A A C A G G G A G A A G A G G G C G G C A C A A G C A A A A G G A A G A A G G A A A A A C C C A C G G G G G G G G G A A C A A A A A G G G A G G G G G C C A A G G A A C C G G G A A A G G G G A A G A A A A A A A T T A C G A A G A A C C A A A G G G G A A A G G G G A G A C G G G G A G A G G G G A A A G G A G A A A G G C A G G C G G C A A A G G G A A G A G A A A A A A C A A A A A A A G G A A G G C C G G A A A A A A G G G G G G A A G G A A C C A A G A G G A G A G A C G G G A A G A G G A G G G G A A G G C C G G A G G G G A A A C A C A C C A A A A G G G G A A A A A A A A G A G A G G A C G A A G G G A A G G A A A A G A C A A A A A A G G A A A A A G G C C C C A A A A A A G G C C G G A G G G G G G A G A A G A G C A A G A A G G A A A G A A G G G G A A G A A A G G C A G A A G G A G G A G A G A A A A C C A G A A A A G A A G C A A A A G A G A G A G C C C A G A A G G G A A G A A G C A T A A A G A A A G G A A A A G G A G C A G G G G G A G G C C G A G A G A G G G G G G G G G G A G A C A A C C G G G G G G A G A A G G T T G G G G G A A A C C G A T A C C A G C C G A G G C A G A C C A G A A G G G G G G A A G G C A A A G G A A G G G A G A G G A A G A G G G G A G A C G A G G G G A A A A A G G G A G A A A A A A A A G G C C T T A G G A A G A A G G A G G G G G G G G G C C G A A C G A G G A A G G A A A A A A G G G G C C A A G A G G G A A A A G G G A A A A G G G G A A A A G G A C G A A A G A G G A C G A A A A A A G G G G G A A C A G A C A A G T T G A A G A G A G A A A G A A A G C A A G G A A A 0 0 G G A G A G A G G A G A A C G A A A G A G A G A G G G G A A G A C A C G C C G G A A G G A G C G G A A G A C A A A G G G T T G G G G A A A C A A G A A G G G A G A T G G C A A A C C A A G G A A G G A A C C A G G A A G A G A A A A G G A A A A G A A A A A A A A A G A A A A G A C G A A A G G A A G G G G A A A A G C A A A A G G C C C C G G A A G G A A A A G G G G G G A A A A G G C C T T T T A A G G A G A G G G G A A A G G A G G G C C A A A G G A G A A G G G G G A A A A A A C A A A G A G G A G C A A A G G A G A G A C C C C A C C C A G C T T G G G G G G G G G G A G A A C C C A G A A A G G A G G G G A A A A G G G G A A C G G A A G A T A G A A A A T C C G G G G G G G G C A G A G G A A G G G G A A G G A G G G A G G A A G C C G A C C G G G G A G A G C A G G A A A A A G G G G G G G C C A A A A G G A A A A A A G G A A A A A A G G G G C C G G G G A A G G G G C C A A A A G G A A G G A A A A A A G G G G G G A A G G G G G G G G G G G G C C G G C C G G G G C C G G A A G G A A A A A A G G G G A A A A A A A A C C A G A A C A G G G A A G G G G A G A G G G G A A G G G G A A G G G A A G A A G G G G G A A G A A A A G G A A A G A A A A G G A A G G G G A A A A A A A G G A G G G G G G G A G G G G A A G C C A A A G G A A G G G G A A G G A A G G A A G G G G A A A A A A A G A C G G G G G G A A G G G A G G A A G G G A G C G A C C G G A A G A A G A A A G G G G G G G A A A A G G G G A A A A A G G A A A C C A G C C T A G G A A A A G G A A G G G G G A G A A G G C A A A A G G G G C A A A A A A A A A A A G A A G G G G G G G G G A A G G A A A A G G G G G G C C A A G G G G A A A A G G A A C C G G G G C C C C A A A A G G G G T T G G A A A C A A G G C C A A G G C C A G A A A G A A G G T A G A A G C C A G A A G G G G A A A A G G A A A G A G G A G A C C G G A A A A G G C C A A A G G G A A G G A A C C G A A G A G A G G A G A G G A G A A G G G G A G G G T T C C A A G A A C A A A A C C G G G G A G T A C G G G A A G G A A G G A A G G G G A G G G A G G A A A G A G A G G G G G A G A A A G G A G A A A A C C G G A A G A G G A C G A G A C A C C A A A G G A G G G G G G G A G G A G A G A A G G G G G A A A A A G A A G G G G G A A A G T A G G A A A G G G C C G G C C C A G G G A G A A C A A G G G G G G A A G G G G A G G A A C G G C C A A G A G A G G T A C C A G C C A A G G G G A G A A G G G G A A G G T T G G G G C A G A G G A G A A A A A A A A C C G G C C G G G A G G A A C C A A G A G A G G A G A A G G C C A A G A A G A A G G G G G G G G G G C C A G A G A A A A G G G A A A G G G G A C A G A G G A G G G A C A G A A A G A A G G G G A A A A A G A A C G A C C G G A A A A G G G G G G G G C C G G A A A A A G C C G G G G A A G G A A A A A A G G G G G G A A G G A G G G C C G A G A A A G G A A G G A A A A A A G G G A G A G G A G A G G A G A G G C C G G A A G A G G G A G G A A G G A A A A G A G C C G A A G A A A G G G G G A A G A G G G G A A A G A G G A G A G A A A G G G A G G G G G G A C A A A A A A A G A A G A G G G G G G G A A G G G A G A A G G G A A G A A A C C A A A A T A G A A G A G G G C C G G G A G G G A A G C C A G G G A A G G A G A A T A G A A A G A G G A A G G T T G G C C C C G G A A G G A A G G C C A A G G G G C C G G G G G G C C A A G G G C G G G A G G A G C A T A C C A A G A G G G A G G A G G G G G G A A A G G A G G G G G G G A C A A C C A A A G G G G G A A A G A A G G G G A A G G G G A A A A G A G G G G G A G G G G G G A G C A G A A C G G G G G G G A A C A G A G A G A G G A A G G G A C A A A A A A A A G G A A A A A A G G A A A G G G G G A A G A A A A G A A A A G A A C G G G G A A A A G A G G G G G G A G A C A A C C G G G G G A G G C C A A A G G G G G T T C C G G G A A G A A G A G A G G A A G G G G C C G G A A G A A G G G C C A A G A A A C C A G C A G A A G T T G G A A A A A A G G C C G G A A G G G G G G T T G G A A G A A G G G A A G G A A G G A A A A G G G G G G A A A A A G A G A A A A G G G G A G A G A C C C G G G A A G G G G G C C A A A A G G G G G C A G G G C C A C G C G G G A G G C A G A G A G A G A A G A A C C A G G G A G A G A A A A A G A T A A G G A C G G G G G G G G A G A G A A G A A G A A A A G A A A A A G G A C G G A G G A G A A A G G T A A G A C T A C C G A G A A A G G A A G A G G A A A A A A C C A A G G A A G G A A A A A A G G A A A A A A A A A A A A C C A A A A G G G G G G G G A A G G G G G G A A G G A A G G G G A A A A A A G G C C A G G G A G G G G G C C G G C C G G T T C C C C C C G G G G C C C C A A A A A G T A G G C C A G A A G G G A C C C C A A A G A A G G G G A A G G A A A A C C G G G A A A G A A G G A A G A G G A A G A G G A C A C A C G C C G G G G C C G G A T G G C A G A A G G A G A A A A G G A G G A A G A A G A A G G A A A G A A G G A A A A G G G G G A A C G A G A G A T A G A G A G G G A G G A A A A G A C A A A A A G G A A A A G G G G A A G G G G A A A A G G A A A A G G G G A A A A A A G G G G A A G G A A G G A A A A G G G G G G A A G G G G G G G G G G C C C C G G G G A A A A G G A A G G C C G A G A G G A G C C T T G A A A A G G G A G A C A G G A A G A A A T C G G A A A C C A G C C A A A G G A A G A G A G A G A T C A A G G A G A G A A G G A G A C A A G A G A G G A G A A C G A G A G A G A A G A A G G A G A G A G G G G A G A A G G G C G C C G G A C A G A G A C A G A G G A A G A G C C A G G G G G A G G G A G G A A A G G G G A G G G A G G G A C G A A A A A T A A G A G G A G A C A G A A G C A G A A G A T G A A C A G G G A G A G A G G G G G A G T A G G A A A G G G C C A A A G G G G G A A A A A A G G A A G G A G A G G G G G A G G G A A G G A A A A A A G G G G A G A G G A G A G A A G G G A A G G C A G G A G A G A C C C A A G A G A C A G G G G G G G G C A G A C C A A G G A C A A G G A C A G G G G A A C C A G A G A G G A G A G A G C C G A A G A C G G A A G G A A C C A A A A G G G G G G A A G G G G G G A A C C G G A A G G G G G G A A A A A A G G C C A A G G C C A A A A G G A A C C G G A A A A G G G G A C A C G A T A A A A G A A A C A A G G A A G G G G A C G G C C C C A A C A A G A A G G A A A A A A G G A A A A A G G A A G A G C G G A A A A G A G A G A G G A G A A G A G G A A G A T T A A G A A A G A G G A G A G G A G G A A G C C G G A A G G A A A A A A A A G G G G G G A A G A A G G G A G C C C C C C G G A A G A G A C C A G A G A G G A C C A A G G A C C A G G A A G G A C G G G A G G A G A A G G C C G G C C G G G G A A G G G G G G A A A A A A G G A C A G G A G A G G C C G G G G G G C G G A G G A A A G G A G A G G A A G G A A G G C C A G A C A G A A A A C C C C G G G G G G C C A A A A A A G G G G A G G G G G A A G G C A G G G A A G G G A A A A A A A A G G G G C C A A G A G A G G A A G A A A G G C C G G A G G G A A A A A A A A A A G G A G C A G A T T G G A A G G A A A A G G C C G A G A C C G G G G T T G G G G C C G G T T A A A A A A C C G G A A C C G A C C A A T T G G G G G A G G G G A A G G G G A A A A A A G G A G G G A G G G A A G A A C A G A A A A A G A G G G G G T T A G A A G G G G G G A A G G G G C C A G C C T A A G G G A G C C A A G A G G A G G G A A G G G G G A G G G G A G A A G G A G G A G G G A A C A G A A G A C A A A C C A A A A A A A A A A A A A A G G A A G G A A G G A A T T G G G A C C C C A A G G G G G A A G G G C A G A A A G G A A G G A C A A A G G G A G G A G G C A A G A A A A G G G A A C G G A A A G G G G G A G A G C A A A G G G A C A A A A G G A G A C A C C A A A A G G G G G A A A G G A A A A G G G G G G A G A A A A G G A A A A A A T T C C A A A A A A A G G A G G G A A G A A A G G A G A T A G G G C G G C C G G A A G G A A G G C C G G G G A G A A G G A A C C G A G A G A A A A G G G G G A A G G G G T T G G G G G A G G G A A A A A A A A G G A A C G A A G A C A G A G G G A A G A A A G G G A A G A G C C T A G G G G A G A G A G G G A A A A A A G G A A A A G G G G G G A C A G A G G G C C G A G G G G A A G G A A A A A A A G G A G A G G G A C A A A G G G G A A G G A A A A A A G G G G G G A A C C C C A A A A C C G G G G G G A A G G G G A A T T G G A A G G G G C C A A G G A A A A A A G G T T G G G G A A A A G G G G G G G G G G G G G A A A G G G G A G C C A A G G G G G G G A G G G G A G G A A G G G G G A C G A T T A G G G G G G G C C A G T T C A G A G G A A G A G G A G C C G G A A A A A G A A G G G G C C A A A A A A A A A A G G G G G G G G C A G G A C G G A G A G C G G G G G G G G G G G A A G G A A A A A A C C A A A A G G A A G G A A G G G G G G G A G G A A A A A A G G A A C C A A G G A A G G A A G G A G A C G G A T A G G G G A G G A A G G G G G G A A G A A G A G A A G G A A C C A A C C G A G G A A G G A A A G A C G A A G A C A A A A T T A A G A G G G A G A G G G G T T A G A G G A C C G C A A G G G G G G G G G A C A G G A A G G T A G G G G A A G A A A A A T A T T A G A C G A G G G C A C A G C G C A G A A G G A G A G G G G G G G G C C A A G G C C A A C A G C A A A G C C G G A A A A A A A G G G C C A A A G G A A G A A G G A A G A A A G G A A G G A A G G C C G G G A A G T T G G A A G G G G G G A A A A G G G G A A C C A G A A A A A G G A G A G G G C A A A A A G A A C C A A A G C C G A A A A A G G C C A A A A G G G G G G C C G G T T A A G G G A A G A G G A A G C C A A A A T T A A C C A A G G G G C C G G C C G A C C G G A A A G A A A A A A A G G A G A G C A C G G G G A G A A A C A A G G A G A A G G G G A G A G A A G G G G G G A A A A A A G G A A G G A A T T G A A A A A G G A A G G G G C C G G A G G A G A C C G C G A G G A G A A G A G G G G G G A A G G G G G G A A A A G A G G G C A G C C G A C C G G A A G G A A C C G A A A G G A A A A G G A A G G A A G G G A A A A A A A A A G G A G A C C C T T A A A A G G G G A A A A C C G G G G G G G G G G A A A A A A T T G G A A A A G A A G G G C A G G G G A A G G G G G G T T A A G G G A G G G G A A G G G G T T G G G A A A G C C C A G G A A A G G G G G A G A A C G G A T A A G G G G G G G G G G A C G C A G G A A A G G A A A A A G A C A C G A C C G A A A A A G G G G G G G G C A G G A A A A G G G G A G G A A C G G C A A G G A G G G A A G A G G G A A C C G G A A G G G G A A A A G G A A G G A A A A G G A A A A T T G G A A G G A G G A G G A C A G G A G A A G G A G A G A G C G A G G G A A G G A A A G G G G T T G G A A A A A T A A A A G G C C C C A A A A A A A A A A A A C C C C A A G G A A C C G A G A A A C C G G C C G G G G G G G G A A G G A A A A G G G G G G A A G G A A C C A A G G G A C C G G G A G G C C C C A A G G G G A A A A G G A A G G A G G G G G A A A A G G G G G G G G G G G G A A A G A A G G A A A A G G G G A A G A A G A G C C A G A A G G G G G G A A A A T A A A C C A A A A A A G G G G G G A A G G A A G G A A A A A A A A G G A A A A A G A G G A A A A A A A G A G G C C C C G A G A C C G G G A G G A G G A G G A G G G A A A A A A G A A G G A T T G A A G G G C A G G G A A A A A A G C A G A A G A A A G A A C G C G G A T A A A G G G A A G G A A G G G A A G A A A C C C C G G A A G G A A C C A A A A G G A A G G A A A A G G T T A T A G C C C C G G A A A A C C C A G A G A A C A G G A A C G G A C G G A G G G G A A G T A C A A G C A A G A G C A A G G A A A A G A C A T A G A G G G A A G A G G C C A A A G G A G G A A A G G A G G C C A C G A A A G G C C A A A A G G C C G G G G G G G A G G G G A A G G A A A A A A G G C C A A G G G G A A G A G G G G G G A A G G G A G A G G G G G G G G G G A A A A G A A G C C A A A A G G C C A G A A A G A C A G A C G G G G T T A A A G G A A G G G A G G G A G G A G A A G G G G G G G G G A A C C A G A G C C G A C C G G A G A G G G A A C A G G G G C C G G G G G G A A C C G A A A G G G G A G G A A A A A G G A A C C G C A G G G A G G G G G C C A A G G A A G G A G T A G G G G A A G G A A G G G G G G G G A A G G G G G G C A A G A A C A C C A G A G C C G A G G G G A G A C A A A G G G G G A G C C G G G G G G C C A G A A A A G G A A A A A G G A C C A G G A A C A A A G G G A C A A A A G A G G G G G A G G G G G G G G G A G A G G A G G G G A A A A A G G A A A A G G C C A G A A T A C C A A G G G A G A A G G A G A G G C G A A G G G A A A A A A A A G A G G A A A G G G A G G T A G A G A T T G G A A G A G A A A G G G G G A G G A A G A C C C C C C C A A A G G C C C C A A C C C A C C A T A C G G A A A G G G A C C C A A C A C A A C A G G A A C A A A G A G A A A G C C A A G G G G G G A A G G A A C C C C A G A A A C C C C C G G C C G G G G A C G G A A A G T T A G G A A A A C A A G G A A A G G G A G C A G A A G A G A C G A A A G G A G C G A A C C A A G G G G A G A A A G A G A G G A A G G A G A C A G A A G G A G G A A A A G G A A G G A A G A A G C C G A C A A G A C A G G G A A A A C C A A C C A A G G A A A A A A A A A A G G G G C C G G A A G G G G A A A A A A A G G G G G A G A A G G A A A A C C A A C C A C G G G G G G C C G G G G G G A G A A A A A A A G G G G A G A G G G G A G A G A A A A G G G G C C G G G A A G A A G A G A G G G G C C C C A A C C C C G G A A A A G G G A C A A A G A A G A A A G A A G G A A G A A G G A G A G A A G A G C A C G A G A G A A G G A A A A G G G G C C A A A A G G A A G G G G A A A A A A A G G A A G A A A A C C G G G G G G G G A A G G A A A A G G A A G G A A A A G G A A A G A G C C C C T T G G A A G G A G G G A A C C A A G G A A G A G A A G A G C A A G G A A G A C G G G G A A G G G G A A A A A A A A G G G A G G C C A A A G G A G G G G G A C C G G A G G G G G A G A A A A A A G G A A A A C C A A G A A G A A G G G C A A G G A A A A A A G G C C A C A G A A G A G A G A A A G A G A A T A A A G A G G A A A A A C A A A A A A A G G G G C G A G C A C C A G G G A A T T C C C C G G G G G G A A A A A A A A C A G A G C G G A A G G A A G G G G G G G G A A G G G G G G A A G G G A G A G G A A A A A A A A G A C A G G A A T T G G A A A A G G G A C C G A A C G A G G A A G G A A G G G G A A C C G G A A G G A A G A G G A G T A A G A A A A G G A A G G T T A A A A A A G G G A A A G G G G A A A A A A G G A A T T A A A A A A C C A A C C G G A A A A A A C C G G A A A G C G G G G G G A A C C C A G A A A A G G A G G G A A T A A A C C G A G G A A A A A G A G A A G G A A A A G G T T G G A A G G A A A A A A G G G G A A A A A A A A G G G G G G A A G G C C A A A G G A A A G G G G G G G G A A G G G G A A A G A G G A A G G G A A A G A A A G A C A A G G G G C A A A A A A A A A C C G G A A C C C C A A A A G G A G A G C C A G A G G G G G C C A A A A G G A A G G A A G G A A G G C C C C A A A A G G A G C C A G A A A A A A A A G G C C G G A G A G A G G A G A A C A G G A A G G A A G G A C A A C A C A C G G G G G G G G A T C A G A A G A A A G A G G G A A A A G G G G A A G G T T A A G G G G G G C C C C G A G A A G A A G A G G G G G G A A A A G G G A A A A G A G G G G A G G G G G G A G G A G G C C G A A A A A G G G A G A A A C C A A A A A A G G A A G G G G A A C A A A A G G G A G A G G C A A G A A G A A A G A G A G C C G G G G G G A A A A G G G G G G A A G G A A G G G G A A A G A G G G C C C C C C C C A A A A G G A A G A A G G G G G G A G G G A T T G G G G G G A G G C G G A A C C G G G G A G G G A A A A G G T T A A G G A G G G C C G G G G G G G G A A A G C A G A G G T T G G G G G G G G C C A G A G A A A A T T A A G G A G A A G G G G G G G G A A G A A A C C A A G G G G C C T T G G A A A A A C G G A G G G C C A G G A G A A G G G G A A T G G G G G G G G G G G G G C G A A A G G A A A A G A A G G G A G G G G G G A T T G A G G G G A A G G A G C C G G C C C C A A A G A G A C A G G A G G C C A G G A A T G G A G A G T T A G G A G G G G A A G A G G C C A G G A G A G A G A A A A A G G A A A A G A G G A C A A A A A G C C A A G G G G G G A A A C G A G A A G A A G G A A A G A A G G G G C C A A G G G G G G A A A A A C C C G G C A A A G G G G A A G G C C A A A A C C C C G G G G A A G A G G A C A G G A A A G A C A G A A A A A C C A A C C A A C C G G A A A A A A G G A A A A A A A A G G G G G G G G G C G G A A G G G G G G G G C C A A G G G G G G G G A A A G A G G G C A G G A A G G A G A G C C G A A G G G A T C C C C G G A G C A G G G G G G G G G G A A A A A A G G A A G G A A C C G A C C G A G A G G A A A A C C A A G G G G G G A A G A G G A A A T G A A G A G A A G A G G G G G G G G G G C C A A A A G G A G A C G A A A G G A A A G G A G G G G A C A G G G G G G G A A A A A A G A G A G G G G A A A A G A A A A A G G A A A A G G G G C C A G G G A G C C T A A G C A G G C A G G T T A A G C G G G G G A A A C A G A A A C C A A A G A C G G A A G G C A A G A A A G A A A A A A G G G G C C G G G A A T A A G G C A A C G A C A C A G G G G T T G G A A G G G G G G A G A T C G G G G A G A A A A A C C G G A C G G G A G G G A C A G G A G A C A G G G A C A G A G A G G G G G A A C C A G A G G G C C C C T T C C A A A A A A A A A A G G G G A A G G C C G G G G C C G G A A A A G G G G A A G G G G G G G G G G A A A A G G C C A A A A G G A A G G G G G G A A G G G G A A G G A A A A A A G G A A G G A A A A A A G G C C G G A A A A A A A A G G A A G G G G G G C C G G G G A A G G G G G G C C A A G G G G G G A A A A A A A A G G C C G G C C G G T T G G C C A A A A A A A A G G G G A A A A A A G G G G G G G G A A G G A A A A A A A A A A C C A A G G G G A A A A A A C C C C G G A A C C A A A A A A A A A A G G G G A A G G A A G G A A G G A A G G G G G G C C C C G G G G C C G G A A A A G G A A C C C C C C A A A A G G G G G G G G A A C C G G A A A A A A C C G G G G G G A A G G G G G G G G A A G G C C G G G G A A A A A A A A A A C C G A A A A A C C A G A A A C A A A A C C C A G A A A A A A A A A A A A A G G G G T A G G G A C C G A G A G G G G G G G G G G G A C C C C G G G A G A A G G A G A A A G G A A C C G G T T A A G G A A A C G A A G G A A A G G C C G A A A A A A G A G G A A G A A A C G G G G G A A G A G A G A A A G A A A G G G A A G G A A A A A A A A G G G G A A A A C C G G A A A A G G A A G G A A A A G G A A A A G G A A G G A A G G C C A A A A G G G G A A G G A A A A G G A A G G A A A A A A A A A A A A G G G G G G A A A A A A G G A A A A A A A A C C G G G G G G G G A A G G A A G G A A A A T T A A G G G G A A A A T T A A G G A A A A A A G G A A A A A A A A A A A A A A G G A A A A C C A A G G G G A A G G G G A A T T A A C C G G A A C C G G G G C C A A C C A A A A A A A A C C A A A A A A A A A A G G C C A A A A G G A A G G G G G G G G A A A A G G G G A A G A C A A G A G G A A A A A G G A G C A A G G G A A G G A G A G G G G C A G A A G G G G G G A G A G G G G G A A A A G G C C A A G A G A G G T T A A A A A A A A C C G A G G A G A A G A G A G G A A A A G G A A G A T T A G G A C C G G A G A A A A G G A A A A A A A A A A G G A A A A G G A A G G A A G G A A A A A A G G G G G G A A A A G G G G G G A A G G G G A C G A C C A G A G A C C C A A G A A G A C A G G G G G G G A G A G A A G G G G A A A A C C A A A A A A A A A A A G A A A A A A A A G G A A C C C C A A A A G G G G A A G G C C G G A G A A A A G G G G C C G G T T A G A A G A A G C C C A A G G G A A G A A A A A A G A A C C G G G G G G A A A G A C A A A A G G A A G G A G A C A C A A C C A A C A G A G G G G A A G G G G G G G G A A A A A A A A G G A A G A A A A C G G G G A C A A C A G A G A A G G A G G A G G G A G G G A C A A G C A A A G G G C C G G A G A A G G T T G G A G A A A A G G A A A A A G G G A A G A G G G G A A A G A A A A A C C A T T A C C C G A G G C A C C G A A G A A G G A G G A A C C C G A A G A A G G T T C C G A G G G G G G A A G G G G G G C A C C A T G A A C A G A G A G A A A A C C A A A A G G G G A A G G C C C C A G G A G A A A G A C A A C G A G A A A G G A A A A A A G A G G A G G A G G G G A A G A C A C A G A A C A A G G G G G A A A A C G G G G G A A A T T G A A C G G A G G G G A C C G G G A A A G G G G G G G G A A G G A G G G G A A G A A G G G G A A T T A G C C G A C C A A G G A A A A G G A A C C A A C C A A A A T T A A A A A A A A G G A A A A A G G G A G A A G G G A G G G G A A C C G A A A A A G A G G G G A G A G A T G G A A G G A A C A G G A A A A G G A A G G A G G A C C A A G G G A G A G A G G A A G A A A A A G G G G A A G G G A A A G G T T A A A A G G C C A A A A A A A A A A A A C C A A G G A A A A A A A A G G C C G G C C G A G A G A A G A A A G G G G G A A G G G G G A G A G A A G G G A C G G G A C A G G G G A A G G A A G A A A C C G G A A C C A A G G G G A A G G C C A A C C A A G G G G G G A A G G A G G G G G A A A A A G A A A G G G G G A C G G G G A A G G A C C C A G G G C C A A A C C A G A A A A A G G A A G G C A A G A A G A G A T T G A G G A G A A A A A A G G G G A A G A A G A A A C C C A A C C A A A A C C G G A A A A T T G G A A G G A A A C C A G G A C A A G G A A G G G G A A G G A A A A A A A G A A G A T A A A G A A G G A G A G A C C A C A G G A A G A A A A G G C G G A G G A A A A G G C C G G G G G G A A A A A A A A G G G G A G A A A G C C A A G G G G A G A A G A G G G G A G C A A G G G G A G G G A A A A G G G A A G C A G A G G G A G A G G A A G C C G G G G G G G G G A G G C A A T G A G G C C G G G G G G A A G G G G A G G C A G A C A A C C A A G A A A A C G G C A A G G G G A A A G A A G G G G A G G A A A G G G G A G A G G A G A G A G G G G G G G G G G A A A G G A A A A C C C A A G A G G G G G T A A A G A G A A A A A A A G G A A G G C A A A G G A A C C G G G G C C G G A A G G A A A A G G G G A A G G G G G G G G A C G G A G G A A G A G A A C C A A G G A G G A G G A A A A A A A A A A G G A G A G G G G G C C A A G A G G A A A G A G G G C C G A A G G G G G A G G G A A G G A C G G G G G G G G A A A A A A A G G G C C A G A G A A G G G G A A A G A A A C G G G G A A A A C C A A G G A G A A A A G A C C G G G G G G A G G G G G A C C G G G G A G G A G A A A A C C G G A A A G G G A G G A A A A A A A C C A A A G A A G G A A A A A A A A A G A C G A G A A G A G C A A G A G G A C C A A A A G G G G A A G G G G A A A A A C G A A G A A A A G G A A C C G G A A G G G G A A G G A G A A A A A A C C A A A T C C G G A G A A A A A A A G G A G A T A A G G A G G A C G A A G C G G A C G G A A C A A A A G A G A A G G G T T A A G G A A C C A G G G G G A A G G A A C G G A G G A G A A G G A A G G A A G A A G A G A C A G A A A G A G G G G G A A G G A A C C G G G G A G A C G G C C G G A G G G A A A A C A G G G G A C C C A A A A C C G G A A A A G G A A G G G G G G A G A A G A A G G A C C G G A G A A C C A A A A G G G G G G G G G G A A G G A A A A G G A A G G C C G A C C A G A A A G G G G G C A C C G A A A A A A G A A G A G G A G G G C A A A G G G G A G G G A A A A A A G G G G G G A A A A G G G G G G A A G G A A G G A A C C G G A A A A C C G G C C G G A A A A A A G G A A A A G G G G T T G G C C A A A A C C C C G G T T T T G A G G A G A G G G G G C C A A G G A A A G C C C C A A G G C C G A A A G G A G G G G G G A A A G A G G A A G A A A G G G G A A A A G A G G G A A G A G A A G G C A A G C C G A A G C C G G G G A G A A G G G G G G G G T A A G C C A A A A G C G G C A G G A A A G A A G G G G A A G G A C A A A A G G G G A A A G G G A A C A A G G A C C A C A C G A A A A A A A A G G G C C G G A G G G A A A G A G G G A A G A C G A A A A G G A A A A C C A G A G A G G G G G T T G A A A G A G A A A G G G G A A C C A A A C C A A A G G G G A G G G A A C C G G G A A A C C G G A A G G G G G G G G C C A A G G A A G G A A G G G G A A G G G G G G G G A A G G G G A A G G G G G G G G G G A A A A A A A A A G A A C C G G A G G G A A A A G G G A G G G A G A A G A G G A G A G C A A A A A G A A G G A A C C G G G G C C C C A A A A A A A A G G G G A A A G A G G A C C A A G G G G G A G G T T A A G G A G G G A G A A G G G G G G G A A G A A A A A G A A A G A A G G G G A A T A G A A G C C A G A G A C C A G A A C A G A G A G A A A G A G G G G G G A A A G G A A G G G G G A C C A A A A G G G A C C G G A A A A G A G G A G G G G G G G G A G A G G A G A T G A G A A A G G G G C C A A G G C C G G G G G G T T A C G A G G A A A G A G A T A G C C A G G G A A A A G A G G C C G G G G G G G G A G A G G A A G A G A A A G G G G G A A A G G G A G G G G G A A G G G A G A G G G G G G A A G G A G A G A G G G A G T T G G A A G G C C A A G G A A G A G A A G G G G G A G G A G A A G C C G A G A G G A A A A G G A A A A C C G G A A C C C C C C A A C C G G A A G G G G G G C C A A G G A A A A A T G A A A C C C C A A G G A A G G A G A G T T G G A A G G A A A A G G A G G G G G A G A A C C A A G G G G A A G A G G C C C C A A A A C C A A G G C C C C A A A A C C G G A A A A A A A G A G G G G G C C G G A A G G A A G G C C G G T T G G G G A A G G G G C C G G C C A A A G G G G G C A G A G A G G G G A A G A C A G G C C A G A G A A G A T A G A G G A C G C G A C C A G G A G G A G G A A G A G G A G A A G G A A G G G G A A G C A T A G A A C A G G A G A A G A G A G G G G A G A G A A G A A A G A G A G G A G A G A G A C C T T A A A A A A C C A C A A G A G G G G A A A A C C C A A A A G A A C C A G C C A G A A G G G G G G A A A A G G A A G G A A G G A A G G T T A A G G A C G G G G A A A A A A G G G G G G G G A G A G G A G A C A T A A A A A C C A A A A A A A A A A A A A A G G T T T T A A G G A A G G G G A A A A A A T T C C G G G G G G A A A A T T G G A A C C T T A A A A G G A A G G C C A A C C A A C C A A A A C C G G G G G A A A A A G G A A G G G G G G G G A A C C A A G G A A A A G G G G G G A A G G C C A A G G A A G A A C A A A G A T A A A A A C G A C C A A A A G G A A A A G G A A G G G G A A G G G G G G A A A A G G G G T T A A A A A G A G A C G G A T G A G A A C A G A C G A A C C A G A G A A A A A G G A A A A G A G A A G C C A G G A G G A A A A G G A A G G A A G G A G G A A G G G G G A G A G G G A A G G A A A A G G A A G G G G G G G G A A A A G G G G C C C A C C A A A A A A G G A A C C G G A A G G A A A A A A G G C C A A C C A A A A G G A A A A A A A A A A G A A G G G A A A G A G G A A G A G G A A G C C A G A G A A A A C A G G A A A A G G A A A A A A G G A A G G A A A A A A A A G G A A A A G G G G G G G G G G A A G G A A A A A A G G G G G G A A T T A A G G A A G G G G G G G G G G A A A A C C G G G G G G A A G G A A G G T T G G G G C C G G C C A A T T A A G G G G G G C C G G G G G G G G A A G G G G A A G G G G G G A G A A A A A A A G A C A A A C C C G G G G A A A A A A G A A G G G A A A A A A C C C C G G G G A A G G G G G G G G A A G G G G A A A A A A A G A G G A A A A A A A A A A A A A G A A A G G G G C C G G A A A A G G A A A A G G A A G G G G G G A A A A A C C C C C G G A A A A G A G G A A G G A A A A G G C C C C C C A A A A A A G G A A G G A A A A T T G G A A A G C A G A C A A G A G A G A A C C A A G A G A G G A A A A A A A A G G G A G A A G A G T T A A G G A A A A A A A A A A C C G G A A G G G G G G G A A G T A A G A G G A G A G A G A G A C C G G G G A A T T A A A A A A G G A A A A A A G G A A G G A T G G C C G G G G C A C C A G A A A G G G G G A A A A A A G G G A G G A A A G G G T A A G T T A A G G T T G A G G A C G G C C A G A A A A A A A A A A G G G G A A A A A A C C A A A A G G G G A C A G G A G G A G G A A A G G C C G A C A G G A G A G A G G G A G A C G G A G G G A A G G A A G G A G G G A A G G A A A A G G G G G G G A A G G A G G A A G G A A C C A A G A T T A A A A G A G G G G A A A A C C A A A A C C G G G G A A A A C C A A G G T T G A G G A A G G C C A A A A G A A A T T A A G G G G G G G G G G G G A A G G G G G G G G G G G G A A G G A A A G A G A A G G G A A G G G G G G G A G G G A G A A G G G G A A A A A A G G A A A A A A G G A G G G G G G G A A A G T A 0 0 A G A G G G A G G G A G G G A A G G G G G G G G A A G G A G A G G A G G A G A A G G G G A A G G G G G G G G A A G G C C G G A A C C A A G G A A A A G G A A A A A A G G A A A A A A A A A A G G A A A G A A G A A G C A A G A A A A G A A A A A G G G G G G G G G G G G G G G G G G G G T T G G A G G G A A G A G G A A A A A A A A G A A G A A G G A G A G A C G G G G G G C C C C G A A A G G A G C A G G A A A A G A G A A A G A G G A G G G A G A A A A G G C C A A A G A A G G G G G G A C A G G G A A G A A A C C A G C C G G A T G G G G A C G G G G A A A A A A T T G G A A A G A A C C G G G G A A G G A A G G C C A A G G G G A G G G A A A A A T G A C C A A C C G G C C G G A A G G A A G G A A A A C C A A G G G G G G A A A A C C A A A A A A A A G G A A G G G G A A A A C C G G A A G G T T G G A A A A A A G A G G G G G G A A A A G G G G A A G G A G G G G G C C A A G G A A G G G G G A A G G G A A A A A A G G G G A A A A A A G G A A A A G A A A C C C C G G G G A A G A C A C C A G G G G A G A G G G A A G G A A A A G A A G G G G G A A A A A G G A A A T A A C C C C A A G G G G A A G A A A G G A A G A C C G A G A C C A A G G G G A A A A G G G G G G G G C C G G C A G G A A T A G G A G A G A A C A G G A A A G G G A A A A G G A A T T A A A A A A A A G G A G T A C C C C A G C A G G G G G G G G A T G G A A G G A A A G A A A A G G G G G G C C C C A A C G A G A G G A A G T A G G G G C C C C A G G A A G G A G G G G A G G G G G A A G G G A A A G G G G G G G G A C G A G A G A A A G A G G C C G G A G A G C A A A G G A A G G A A A A A G G A T T G G G G A A A A A A A G C A A A G G A G A G G A G A A A G A C C C C G G A A G G G G A A C C G G A A G G A A A A G G T T G G G G A A A A A A G A G G A C G G G G A A A A G G A A A A C C G G A C A A A C A A G A C C A G G G G G A G A G C C G G A A A A A G A C G G A C A G C G A A C C C C A A G A G A A G G G A G G G C C C C A A A A C A A C G A A A G G G G G G G G C C C C G G G G A A A A C C G G A A C C A A G G A G C C A C A G A G A G A C G A A C A G C A G G G A A G G G G A A A A G G A G G A A G G A G G G A A A G G G A A A G G A A A A G G G A A T T A A A A A A A A C C A A G G A A A A A A G G G G A C G G G G G G C C A A G G A A G G A G A A G A G G A A T T A A A A G G A A A A T A A G A G G A A A G A C A A A G G G A G G A A C C G G G G G G A A A A G G A A A G A A A A G C A A G G G G G G C C G G C C G G A A G G A A G G A A A A C C G A A G A A G G G G G G G A A A A A A A A A C A C C G G A G G G G G A A A A A A G G G A G G A G A G G G A A A A C C C A A A A A A A A G G G A A G G A G A G C C A A A A A A C C A A A G A A A G G A A C G A A T A A G A A G A A C A C C G G A C A C G G G G G G G G C C A A A A A A A A A C A A A A G G G G A A G G A A G G A A A G G G C C G G A G A T G A A A A A C C A A C C G A A A G G A A G G G A C A A A A A C C G G A A G G A A A A G G A A G G A A G G C C A A A G A G A G C C G G G G G G G A G G G G T T G G G A G A G G T T G G C C G G G A G A A A C C G G G G G G A A A A A A A G A A A A G G A C G G G G C C G G G G A A C C G G G G A A C C A A A A T T A A A A G A G G G G A A A G G A G A G A G A G A G G A C G G C C G G G G G G A C A A A A G A G G G G G G G A A A A A A A G A G A T T G G A G A A G G C C A G G A A G A G G A G G C C G G A G G G G A G G G G A G A A G A A G C A A A A A G A G A A G C A A A G G G G A A G A G G G G A G A G A G A A A G G A A G A G G G A A A A G G A A A A A A G G A A A G C A A A G G C C G A C A G A G A A G A A G A A T A G C A C C A A A A A A A A A G C G G G G A G A G A A G G A G G A G G G G G G G A A G A A C A A C C C C A A G G A A G G G G A A A A G G A A G G G A T A C C G G G G A G A T G G G A G A G G A A G G G G G G A G G G G A G G A A G G A A G G A A G G A A G G G G G G G G G G A A A A C C C C A A A A G G A A G G A A A A G G T T C C G G G G G G A A A G A A A G G G A A A A G G G A A C G A C C A A G A A A T T C C A G T T G G A A A A C C A A C C G G G A G G A A A A G A G G A G A G A A T A G G G G C C G G G G G A G A G G A G C A A G A A G A G G C C A G G G A A A A A C A A G G G G A A G A G G C C A A G G C C A A G G G G G G A C A A G G G G A C A A G G G G A A A A A A G G G A G A A A A A G A A G A C A C A G A A A A A A G G G A G G A A A G A G A G A A A A C C C A C A C A G A A G A G G A C G G A G A A A G G A A A G G G G A A C A C A A G A G G A A G G G G G G A A G G G G G G G G G G A A C C A A G G A A A A A A T T G G A A C A A G A C C C A A A A G G A A G G G A A A G G G G G G A A A A G G G G G G C C G G G G G A G A A C G A G G G A A A G G A A G G A G G G A A A A G G C C G G A A A G G G G A A A A A A A G G C C A G G A A G G A G A G A G G G G A A A G G G A G G G A G G G A A A A G G A A A C C C G G C C A A G G G G A G A G G A A G C C G G A G A A G G G G A G A G A A C C G G A A G G G G G A G G G G A A A A G G C C G G C C A A A A A A C C G G A A G G A A G G A A A A C C G A G G A C C A G A A G G G G G A G G G G A A C G A C C A A G A G A G A A A A A A A A A G G G G A A A A G G A A G G G A T T G A G G C C A A G G C C G G G G A A A A G G A A A A G G A A G G A A G G A A T T G G A A G G G G A A A A A A T T G G A A A C G G C A A G C A G A A A A G C A A A C C A A A A G A A C A A G G G G A A G G A A A A G G G G A A A A A A G G A A A G G G T A A G G A G G G A C G A G G A A G A A A G G G G G G A G A A A A G G G G A A A A A A G A G G G G G G G G G A A C C A G A A C C A A A A G G G G G G A A G G G G G A T T A G A A G G G G C C C C A A G G G G C C C A A G A A A C G A A A G G C C G G A A G G A A A A A A A A G G A A G G G A A A G G A C A G G A A A G G A A A G G A G G G G A G G G A A G A G G G A A A A A G G G G A A A G A A A G A A G A A A A G A G C C G G A A C C G G G G A A A A A A G G A A G G G G G G A A G G A A A A A A G G G G A A G G G G A A G G A A A A A A G G A A G G A A G G A A G G A A G G G G G G A A A A G G A A C C A A A A A A G G G G G G G G A A A A C C A A A A G G C C G G A A A A A A G G G G G G G G C C A A C C A A G G G G A A A A A A C C G G A A A A A A G G G G G G G G A A G G G A A G G G C C C A G A A A A A A G G G A C A A G A T T A G G G A G G G G G A A G G G A G A A A G A A G A A C C G A G A G G G A G G A A A G A A A A A A A A G G A A G G A A G G A A G G A G G G G G A G G A G A C C C G A G G G A G G A A G A A G G A A A A G A A A A A G G C C G G A G T T G G C C A A G G G G G G C A A G A A A G G G A G A A G G G G G G G A A G G G A G G A C G A G G G C A G G A A C A A G A T A G G A G A A C A G G G G G A A G A G A A A G G G G A G A G G A G A G G G G G G A G C C A A G G A A A A G G G G A G A A T A G A A A A G G A A C A G G G G G A G T A A G A G G A A G T A C C T A A A G G C C G G A A G G G G C C A A G G G G A A G G G G A A G G A A C C G A A G A G A A C C G G C C A A G G A C T T A G A T G G G G A G G G G G A A G G G G A A G G G G A A A A G G A A G G A A A G G G A G A G G A G G G G G G T T G G A C G A C A A G G A A A G G G G G G G G G G A A G G C C A A C C A A G G A A G G T T G G C C G G A G A C A A A A C A C A A A A A A G G G G A A A G G G G G A G G G A G A G A A G A G G G G G A A A A G A A A A C G G G G G G A A A A A A A G A A G G G A A C A A A A A G G C G A A A A A G A G C A A G G T A A G A G A G A G A A G G G A G G G G G G A A C C A A A A G G A G G A G G A A A A A A A C C C G G G G A G C C G G A A G G A A A G C C G A A G A A A G C C A A A G A A A G T T G G G G A A A A G A C C G G G G A A A A A A G G G G G G C C G A G A C C A A C C G A G G A G G A G G A G A T A T A A G A G G G G A G G A G C G G A A A A G G G A G G G A A A A G G A G A G A C C A A G G C C A A C C G G G A G A G G A G G G G A G G G G C C G G A C G A A T G G A A A A A A C C G G A A A A A A A A A A A A G G G G C C A A C C T T G G G G C C A G G G G G A G G G T A G G G G G A G A G A G A G A C C G A G A A C A G G G G G G G A G A A G A T T G G A A G G G G G G G G G G G G G G G G C C G G A A G G G G G G G G G G A A G G G G G G C A G A G G G G G G A T A G A A A A A A A A A A A G A G A G G A A G G G G G G G A G G A A A A A A A G G G G G G G G G G G G G G G G G G A A G G A A G G G G G G A A C C A A A A G G A A A A A A A A C C A A G G G G A A G G A A T T G G G G A A G G T T A A A A A A G G G G G G A A G G G G A A C C A A G G A A G G A A C C G G A A G G A A A A G G G G C C C C G G A A A A G G G G G G A A G G C C A A G G A A G G G G A A G G A A G G A A A A G G A A C C G G G G A A A A G G G G A A G G G G G G G G A A A A A A A A G G G G C C G G G G A A G G A A A A G G G G T T A A C C A A C C G G G G G G A A G G C C G G A A G G G G A A A A G G G G G G A A G G G G T T G G C C G G G G A A A A C C A A T T G G G G A A G G G G G G G G G G G G G G G G G G C C A A G G G G G G G G A A C C A A G G A A A A G G A A G G A A G G G G G G G G G G G G A A A A A A A A A A A A A A A A G G G G G G G G A A G G C C C C G A C A A C A G G A G G C A C C G G A A A A C C G G A A A A G G A A C C C C A A G G A A A C A A A A G G G G A A G G A A A A A A G G A A A A A A A A G G G G A A G G A A A A G G G G A A G G G G A A A A A A A A A A G G A A A A C C A A G G A A C C A A G G A A A A A A G G A A A A A A A A G G G G G G A A G G A A A A G G A A A A A A G G G G T T A A G G A A C C A A A A A A A A A A A A C C A A A A G G G G A A A A A A G G C C G G A A A A A A G G G G G G C C G G C C C C G G A A G G A A G G A A G G G G G G G G G G G G G G G G C C G G G G A A A A A A A A C C G G G G A A G G G G G G A A G G A A C C G G G G G G A A A A C C C C A A C C G G A A G G A A G G G G G G G G A A A A G G A A A A G G G G A A A A C C A A G G G G C C G G A A G G A A G G A A C C A A G G A A A A A A G G G G A A G G A A A A C C A A A A G G A A C C G G A A G G G G A A G G A A G G A A A A C C C C A A G G C C A A G G T T G G G G A A G G G G G G G G A A A A G G G G A A G G C C A A A A G G G G G G A A G G G G G G A A G G A A G G A A A A C C A A G G C C G G G G G G A A A A G G C C G G A A G G G G A A A A G G A A C C A A C C G G A A G G C C C C A A T T A A G G G G A A G G G G G G G G G G G G A A A A A A G G G G A A G G A A G G A A A A A A G G G G G G C C G G G G A A C C A A C C C C G G C C A A A A G G C C A A C C G G G G G G G G G G G G A A G G G G G G C C G G G G G G A A G G A A A A A A G G G G G G C C G G G G A A G G G G G G G G G G G G G G C C G G A A G G G G G G A A A A G G G G G G G G G G C C G G A A A A C C G G G G G G A A G G A G A A A A G A G G A A G G C C A G A A G G G G G A A A G G A A A A G A G G A C A G G G G G C C C C A A A G A A A A A G G A G G G G A A A A A A C C G G A A A G G G A G C A A A A A G G A A C C A A G G A A A A G C G G G G C C C C G G G G A A A G G G A A A A A A A G G A A G A G G G A A A A G G G G G A A A A C A T G A G A A G A G A G G A A G C C G G G G A A G G A A A A G G A A A A G A A A G G A A A A C C C A A G G A G A G A A A A G G G A A C C A G C C G G A G G G G G A G A A G G G A A G A G G A G G A G C G G G G G A A A A G A G G G G G G G A A A C C G G G G A G G A G G G G A G A A G G A A C C A A G G G A A A A G G G A A A G A C A A G G A A G A G A A A A C G A A C A A C C G A G G A A A G A G A G A A G G G G C G A A T T G G G G G G G A G G A A C A G G C A A A G A C A A G G A A G C G T A A G G A G G G G G A G A G G G A G G G G A A A A C C A A G G A A A A A A G A G A A C A A G G A A G G G G A G A A A G A C A A C G G G G G G G A A A A G G G G A G G G 0 0 C G A G A G A G A G A A G G G G A G C C G G G G G G G G A G G G G A A A A A A A G G A A G A G G A A A A A A A A G G G G G G A A G G A A G G A A A A G G A A A G A A G G G G G G A G G G G G A A A A A A G G G G C C G A A A G A A C G G A G A G G A A G G A A C G A C C G G G G G G A G G G G G A G A A G G A A A G A A C A A A A G A A T T G G A A A G A C A G A G G G G G G G G A T T G G A A C C G A G G G A G A A A G G C C A A G G G G G G G G G A G G A G A G A G A G G G A A G A G A G A C C A A G G G A G G A A A G A A A T G G G G A A A A G G A A T T G G G A A A A A G G G G G G A A A G C C G G G G G A A A G G G G C C A C G G A A C C G A G G G G A A G G A A A A A A A A G G G G C C A A G G G G G A G G C C G G G A G G A A G G A G A A G G G C A A A G A A G G G G G A G G G G G G G G A A A A A A A A A C G G G A G A T T G A G G A A A G A G G A G A G A C A G A A A A A A A A A G G A A G G C C A A A A A G A A A G A C A A G G A G G A A A A G A G G G A A G G G A G G A G G G A A G G G G C C G G G G A A G G G G A G A A A G A T A C A A C A G G C G A G C C G G A A C C C C G A A A C C T T A A G G A A G G C C C C C C T A C C A A A A A A A A A A G G G G G G G A T T G A G G G G G G A A A A A A C A G A G A G G A A A A T T A A G A G G C C G G A G A G A C A G A T C C G A A G C C A C A A G A A G A A A A A A G A A A A G C A G A G A G G G G G G A A A G G A A A A A A A A A A A A A G A G A G G A A G G G G G G A G A A G G G G A A A A G A G A G A A C G G G G A G C C G G A G G G G A C G G G G A G G G G G G A G G G G G A G A G G G C A A G G A C C G G G G A A C C A G C A C A G G G A C C A A C C A G G G C C G A A A G G G G G G G G G G A G A T G A G G A A G A G G A G T A G A A A G A G G G G C C G G A A A A A G G G A A C C G G C C A A A A C C A A A A A C G A C A G G T T C C C C G A G G A G T A G G G G G G C G A G G G G C A A A A A A G A G G A G A A C C C C A A T T A A G G G A C C G G G G T T C C G G A A A G A A A A G G A A G G A A G G A A G G G G G G G G C C C C A A G G A A A A A A A A A A G G A A G G G G A A G G A A G G A A G G A A G G C C G G A A A A A A A A T T G G G G G G A A G G A A G G A A A A G G A A A A A A G G A A G G A A G G C C G G A A A A G G G G A A A A C C G G A A T T G G A A C C G G A A G G T T G G G G G G A A A A G G A A G G A A C C G G G G G G A A G G G G G G G G C G A G A G A A A A C C A G G G A G A A A G G G G G G G G G G G G G A A A A A G C C G G G G G G A A G G G G G A G G A A T T A A A A A A G G A A A A A G A A A A A A G G G G A A A A A A G G G G G G G G A A G A G G A A G G A G G A A A A A C C G G G G A A A A G G T T A A A A C C G G A A A A A A C C G G A A C C A A G G A A A G G G A G A A A A C C A A G G A A G G G G A A T T A A A A A A G G G G A A A A C C C C A A A A G G C C A A A A A A C C G G G G A A A G A A G G C C G C A A C A G A A G G A G A A G C C A G A G C C C A G G G G G G G G G A C A A G G G G A A G A C A G A C A G A G A T A C G A G A A G G A A G G A A G A G A A A G G G A G G A A G G A A G A G G A A G A G A G G A A A A G A G A A G A A A G G G A G G A A A A A A G G G G A A G G C C G G G A G C G G A A G G A A T T G G A A G G A A T T A A C A A A A A G G A A A G A A C C C C G G G G G G A A A C G A A G G G G G C C A A G G A A A A G A A A G G A C A A A G A A G A G A A G C G A C A G G A A A C A G A A G G C G A G A G A G G A G A A G G G A G G A G G A A T A G A A A C A A G G A A A A G G A A A G C A C C C C G G G G G G G G A A C C A A G G A A G G C G A T A A A A A A G A G A A A G A A G A C G A G G A A A A T A G A G A A G A G G A A G A G A G G A C C G G T A G G A G A G C A A G A G A A G A T A A C C A C A G A A A A A G G C C G G C A G A A G A A A A G G C C G A A G A A G G G A A C A G C A G A A A A G A A A T C A A A A G G G A G A G C A A G A G A G G A C G A A A C G G A C A A C C G A A C A G A T A A A A A A C C G A G G A A A A A A A A A A G G C C A A A A G A A A A A A G A A G A A G A G A A C C G A A A A G G A C C G G A A A A G A G G C C A A A G G G A A C A G G G G A G A G G G C C A A A A A G G G A G C C A G G G G A C C A A A A A G G G G G A G G G G G G G G G A A A A A G G A A G T T G G A A A A G G A T G G C C G G A A G G A A A A G G A A A C G A A A A A G A G G G A A A G A G G A A G G A A A G A G C C T A A G C A C A G A A G A A A G A G T A G G A A A A A C A G G A G C G A G A A G G A A G G G G G C C A A A A C C A A G G A A A A A A G G A A A A G G A A A A C C A A G G G G G G G G A A C C A A C C A A G G A A A A G G A A A A A A G G A A G G A A G G A A G G A A C C A A G G C C A A G G G G A A A A A A A A A A A A A A A A A A G G C C A A C C A A A A G G G G C C G G A A C C C C G G A A C C G G A A G G G G A A G G G G G G A A C C A A A A A A A A G G A A G G A A A A A A A A A A G G C C A A G G G G G G G G G G G G A A G G A A T T G G A A A A G G G G A A G G C C G G A A G G G G A A A A G G A A A A G G G G A A G G A A G G A A G G A A C C A A C C A A A A A A G G A A A A G G A A A A A A G G A A A A A A A A A A G G G G G G G G C C A A G G T T A A A A C C G G G G A A G G A A T T A A G G A A A A A A A A A A C C A A G G G G A A G G A A A A G G A A G G A A C C G G A A G G G G A A G G A A A A T T G G G G G G G G A A G G A A G G G G A A G G T T G G G G A A A A A A T T G G A A G G G G G G G G T T G G A A T T A A G G A A C C A A G G A A A A G G A A G G G G A A A A A A G G C C A A T T G G G G G G G G A A G G G G A A A A G G G G A A G G A A G G G G T T G G G G A A C C A A G G G G G G A A T T A A G G A A A A G G A A A A A A A A A A A A G G G G G G A A A A G G G G A A G G C C C C A A A A G G A A G G A A G G G G G G G G A A A A A A A A A A G G G G A A A A A A G G A A C C G G C C G G G G A A C C G G A A A A A A G G G G A A T T G G G G A A T T C C C C G G C C A A C C A A A A A A G G G G A A C C A A G G A A G G C C C C T T A A A A A A A A A A G G G G G G A A A A G G A A G G G G C C G G G G A A G G A A G G A A G G A A C C G G C C A A C C A A G G A A G G G G G G A A A A G G G G G G A A A A A A A A G G A A G G A A A A A A T T G G A A A A G G G G G G A A A A G G A A T T A A G G A A A A A A G G A A A A A A A A A A A A A A G G A A G G A A A A A A A A A A C C G G G G A A G G G G A A G G A A G G G G G G G G G G G G C C G G G G A A C C A A A A A A A A A A G G G G G G A A G G G G G G C C A A G G A A G G G G G G A A G G A A G G G G G G G G A A G G G G C C A A G G A A A A G G G G A A G G G G A A G G A A A A G G A A G G G G G G A A G G G G A A A A G G A A G G G G G G C C G G A A C C A A C C C C G G G G A A C C G G A A G G C C A A C C A A C C C C A A A A A A G G C C C C A A C C A A A A G G G G C C G G A A G G G G G G A A A A C C A A A A G G G G A A G G A A T T A A A A A A G G A A G G G G A A A A G G A A G G A A A A C C T T G G A A A A A A G G A A A A G G G G T T A A G G G G G G G G G G G G A A G G G G G G A A G G A A A A G G A A G G A A G G A A G G A A A A A A A A G G G G A A A A A A A A G G G G G G T T C C C C G G G G G G G G A A G G G G A A A A G G A A C C A A A A A A A A G G A A A A G G C C A A G G T T G G G G G G G G G G G G A A A A G G A A A A G G A A A A A A G G C C A A G G A A A A G G C C A A G G A A A A A A A A A A A A A A A A G G A A A A G G G G 0 0 T T G G G G G G A A G G G G G G A A G G A A G G A A G G A A C C A A A A T T A A G G A A C C A A G G G G A A A A A A A A G G C C A A A A G G G G A A A A A A G G A A G G C C G G A A A A C C A A G G G G G G G G G G A A A A C C G G A A A A G G A A A A A A G G A A G G A A T T A A A A C C A A A A A A G G G G A A C C A A A A G G G G G G G G C C G G A A G G C C A A A A G G A A G G G G A A T T G G G G C C A A G G A A A A A A G G A A A A G G G G G G G G A A G G G G A A A A G G C C C C G G G G A A A A A A C C G G A A G G G G G G A A G G A A G G A A G G A A A A G G G G A A G G A A A A G G G G C C G G C C G G A A A A G G A A A A A A A A A A A A A A A A G G G G G G A A G G A A C C A A A A G G A A A A A A A A A A G G A A A A G G G G C C A A A A A A G G G G A A G G A A C C A A G G G G G G A A A A A A A A A A G G A A A A T T G G A A G G A A A A G G G G A A G G G G G G G G C C A A C C C C C C A A G G G G A A G G G G G G G G A A G G A A G G A A G G G G G G G G G G A A C C A A C C A A A A G G G G G G C C A A C C A A G G A A G G A A G G G G G G C C A A A A G G C C C C A A A A A A G G G G G G G G G G A A G G G G G G G G A A G G G G A A A A G G A A C C G G G G A A G G C C A A C C A A G G A A C C G G A A G G C C A A G G G G G G G G G G A A A A A A A A A A A A A A A A C C G G A A A A G G T T A A G G G G A A A A A A G G A A T T A A G G G G A A G G C C G G G G G G G G A A A A G G A A G G G G A A A A A A G G G G A A A A G G A A A A A A A A A A G G C C G G G G C C A A A A A A G G G G A A C C C C A G A G A C G G A A A C A A A A G G A A G G G G A A A G A G A G T T G G G G A A G G C C A G A G G G C A T A G G G A A A A A A G A G A G A A A G A C G A A G A G G A A G A A A A A A A A A G G G A G C C A A G G G G G A A G G G A A A G C C A G A A C A G G A A A A G G A A A A G G G G G G G G G G G G G G G G A A A A G G A A G G G G G G G G G A G A A G A A G A A A G G A A A A C C A G A G G A A G A A C A G A G A C A G A A A C A G C A G G G C A A A A C G A G G A A A A C C A T A A A G G G G A G G A A G G G G G G G G G A A G A G G G A A G A A A A G A A G A G G G A A C A G A G G A C C A A C C G G A A C C G G C C A A A A A A A A A A G G G G G A G G G A G G A C A A A A G A A A G G C A G G G G A A G G A A A A A A G G G G G G A A A A G G A A C C G G G G A G A G G A C A G G G G G G A A G G A A A A A G C C G A A A G G A A G G A A G G A A G A A G A A A C A C G G G G G A G G A A A G C C G A C A A A A A G G G G A A A A A A G A G G C C G G C A G G G A A A G A G G G G G G G G C C G G A A A A A A A A G G G G G G A A A A A A G G T T G G A A C C G G A A G G C C A A A G A A G G G G A A G G A A A C A G G A A A G G G G G G A A C C G A A G C C G G A A G G G G A A C C A A G G G A A G A G G A A A A A A A A A G G G A A A G G A G G G A G A G G A G A G A C C A A A A G G A A A C G A A G G A A G G G A A G G C C G A C C G A G G G G A A A G A A A A A A G G A A A A G G G G G G A G G A G G G G A A C A G G G G A G G G A A G G A A G G A A G G G G A A G G A A A A A A A A G G A A A G G G C A G C A G G A G A G A A G A G A G G A C C G A G G A G G A T T C G A G G C A A G G A G G A G C A A G G A G A A G A G G A C A G A G G G A G G G A A G G A C G G A G A A A G A A G G G A A A C C G G G G G A A A G G G G C C G G G A A A A A G A C C G A A C G G A A G G A C G A G G G A A G A A A A A A A A G G A G G G T T A G G A G A A T A G G G A T G G G A C C C C A G A G G G G G A A G G A A A A C A A A A G A G A A A A G G A G G G G G A A G G A A A A G A A G A A C C C C A G G A G A G G A A C C C C G G G G G G A G G A G G A A A A G G G G A A G G C C A A G G A A A A G G A A A A G G G G C C G G C C G A A G G G G G A A A A A G A G G G G A A A A A G A G G A G A G G G C G G G A A C C C C A A A C A G A A G G A G G G G A A G A G G G A G A G G G G A A G C C A G G A T T A A A G C G C C A A A A A A A A G A A G G A G G G G A G G G A A A A G G G A A G A A A A A A A A C C C C G G A A G G A A A A A A G G A A A C G G A G A G A G G A A A G G A A A A A A A A A A G G C A T A A G C C G A A A A G C A C A G G A A C C A A G G A A A C G A A G G G G A G A G A A A A A G A A G A A A G A A A A G G T A A A C C A G G A C A A G T T A A C C A G G G A A G G A C G A G G G A A G A A G G A G A A A G G G A G A A A A G G A A G G A G A A A G C A A A A G A A G G A A A A A A G G A A A A A A G G G G G G G A C C A G A G A G A G A A A A G A G A A A G G G G G G G G A A T T G G A A A G A A A G A A G A G G G A G G A A G G G G A A A A C C A A C C A A G A A A G G G G A A A A T T G G A A G A G A G A G G G G G A G A G G A A G A A G A G C C A G A C A A G G A A G G G G G G A G G G C C C C A A C C G G G A C A G G A T A G A A G G G G G G G G G G G G A A G G A G G G A A G G A A C A A G G A G G A A A A G G G G C C A A A A G G A A A A A A G G A G G G A C G G A G A G A G G A G G C A A A G A G G C C G G C C A A A A A G G A A A A G A G A A C A C C A C A A G A C A C C C C A C A G A A A C C C A A G A A G G A A G G G A A A C G G A A A C C A C A A C G G G A A G A G G G G G G G A A G G A G C C C G A G A A G A A A A C G G A G C A G G C A A A G G G G A A G G G A A G C C A G A A G G A A C C G G C A G G C A G G A G G G G G G G C G G G G A A G A A A G C C G G G G A C A G A A G G G G A A G G G G A A A A A A G G G G A C A G A G G A G A A A A A A A G G G G A C C C G A A A G G A C A G A A G G A A A A A A G G G G G A G G A G A G G G C C G G A A T T A A G A C A G C A G A G G G G G A A A A G G C C G G C C A A G A G G G G C C C A A G G G G G A A G G G G A A A C G G G A A A G G A A C C T T G G A A A G A G A T G A G A G A A G A G C C C C A A A A A A G G A A A A C C G G A A C C A A G G A A G G G A G A G A G A A G G G A A G A G A G G G G G G A G A C G G G A A A G G G G G G G A C G G G A G G G G G G G G A A A A A G G A A G G A A C C A A A A G A G G G G A A A A G G A A G G A A A A A A A A G G G G G G A A A A C A A A C A A A A A G G A A G G C C A A A A G G G G G G A A A A A A G G A A A A T T A A A A G G A A A A G G A A G G A A G G G G A A A A G G G G A A A A G G C C C C A A G G A A A A A A A A A A G G G G C C G G A A A A G G C C A A A A G G A A G G G G A A G G A A A A A A C C A A A A G G C C G G C C G G A A G G T T A A A A G G G G T T G G A A G G A A C C A A A A A A G G G G A A G G A A C C A A A A A A A A A A G G A A G G A A A A G G G G G G C C G G A A A A G G C C A A G G A A A A C C C C G G G G C C G G G G A A A A T T G G C C C C G G A A G G G G A A G G A A G G C C G G A A A A C C G G A A G G A A G G G G G G G G G G G G A A G G A A A A G G G G T T C C T T G G C C G G G G G G A A G G G G G G C C C C G G A A G G G G A A C C G G G G G G C C G G G G C C A A T T T T C C G G A A A A A A G G A A A A G G A A G G A A C C C C A A A A G G A A C C G G A A A A G G G G G G A A G G A A G G G G A A C C A A G G G G A A A A G G A A G G G G C C A A G G T T C C A A G G G G G G A A G G A A A A G G G G A A G G A A A A C C G G A A G G G G A A A A G G C C C C G G C C G G G G G G A A G G G G G G G G A A C C G G A A C C G G A A A A A A G G A G A G A G C C A G G G A A A A G G G A A A G A G G A C G G A G A A A G G C A A G G A G A A A A T T A A A A A A G G G G G G A A A A A A C A G G C C G A A A G G G A A G A A A A A A A A A A G A A G A C A G G A C C G A G A A T A G G G G G G G G G A G G G A A A G A A A A G G G G C C G G A G A G G A C A A G A G A G A A G G G A A A G G A G G G A G A A G G G G A A A A A A A A A A A C A A G G A A A A G G A A G G G G G G A A A A G G G G G G C C A A A A G G G G A A G A G G A A T T A A A A C C G G A A A A C C A A A A G G A A G A G G A A G G A A A A A A G G C C G G A A A A A C A G G A A T A G G G G G G G G G C C G G A A A G A G A G G A G G A A G A C C C C G G A A G G A A G G A A G G A G G G G G C C G G G G G G C C A C A G A G G A C A C A G A G G A A G A A A A A A A G G G G A G A A G G G G G G A C G G C A A C A A A C A A A G A A A A A A A A A G G A G G G G C C G A A A G G G G G G G A G A G G G A A A A A A A A A G G C C G G A A A A G A C C A A A A G G C A G G A A A A A A G G A A C A G G G G A A G A C A G G G G A C A G G A A A G G A G A A A A A A A G A A C A A A A G A A A A G G A A G A G A G G C C A A C C A A G A A G A G G G T T A C A G G A C C A A G G A A G A G A A A A A A A G A A C G A G G T T A A G G A A G G G G G G A A G A G G A A G G A G G G A A A C A G A G A G G G G G G G T T G G G G A G G A A A G G G G G G A G G G G G G G G G A A A A G G A G G A G G A A G G A G A G G G A A A A G A G G A A A G A G A A G A G G G A G G A A A G G G G G G G A A G A G G A G A A A A G G G G A C G G A G A A G G A A A A G A C C A G A A G G G G G G C C G G G A G G T T A A G G A A C A T T G G G G A G G G G G G G A G G G G G A A A A G G A A G G G G G G A A A G A G A A C C G G G G G G A G G A A A C C G G G G A G A A G G A A G G A A A A A G A C G A G A G A G A G G A A G G G G G G G G A A C A A A A A G G G G A A A G 0 0 A A A G A G C A C C G G G G A A A A G A G A G G A A C C G A C C G G G G G G G G G G A G A G T A A G C A G A G G A G C C G G A A C A A G G A A A A A G G A A G G A G A A A A G G G A G A G G C C A A G G A A A A G G A A C C A A G G G G A A A A G G A A A A C C G G G A G A G A G G G A A C G A A A G G A A A G G G A A A G A G C A A A G G A G A G G A A G G G C A G G A C G G G G G A G A A C A G G G A G C A G G A A A G A A G A C C A A G G G A A A G G A G G G A A A A C C G G A A G G G G G G G G G G G G A A A A A A G G A A A A A A G G G G C A G A A C A A A C A A A G A A A C G A G G A G C A G G C C A A A A C C A A C A T A C C A A A A G G G G A G G G G G G G G G G G G G A A C C C C A A T T C C G G G G A A A A A A A A C C C C C C A A G G A A T T C C G G A A A A T T A A A A G G A A G G G G C C C C A A A A G G A A G G A A G G C C A A A A G G A A A A A A G G A A A A A A C C G G G G A A G G A A A A G A A A G G A G A A A A A A G G A A A A A A A A G G A A A A C C A A A A G G G G A A G G A A G G A A C C A A A A A A A A C C A A A A A A C C T T A A G G G G G G G G A A G G A A A A G G G G A A A A G G A A G G A A A A A A G G A A C C A A G G G G G G G G A A A A A A A A A A G G G G G G A A G G G G C C A A A A A A A A G G G A A A A A A G A G C C G G A G A G G G G G C A C C A A A A G A G G G A A G G G G G A C A A G G A A G G G G A G C A G G A G A A A A A A A G G G G G A A A A G C A A A A G G G A G A C C A A A G A G A A A A G G G G A G G G G G C A A A C C G G G G G G A A A A A A A A G G G G A A C C G G A A A A G G T T C C A A G G G G A A G G G G A A G G A A A A G G G G G G G G A A G G G G G G C C G G G G A A G G G G G G A A G G A A G G G G G G G G G G A A G G C C G G G G G G G G G G A A A A G G A A G G A A G G A A G G G G G G G G C C G G G G G G C C G G A A G G G G A A G G G G G G G G A A A A G G G G A A G G A A G G A A G G A A A A A A C A A A A A A A G G G G G A A G A A G G A A C C A A C C C C G G A A G G A A G G C C G G C C A A C C C C G G A A G G C C G G G G G G A A A A G G C C C C G G G G G G A A A A G G G G A A G G A A C C A A A A A A G G A A G G A G A A A A G G G G A A A A C C A A G G G G C C A G G G A A G G A A C C G G A A G G T T G G G G G G A A G G G G A A C C G G G G A A G G C C A A G G C C G G A A A A G G G G A A G G T T A A A G G A G A A G A G G G A G A G G A A G C A G A A A G G A A A A A A C C G G C C G G G G G G G G G G A A T T G G A A A A A A G A G G C C A G G G G A G A G G G G G G A A A A G G A G A A G A A G G G G G G G G G G G A A A G G A G G G G C
[truncated: 38,846,840 more chars]
