# Supplementary material for: An Inversion Disrupting FAM134B Is Associated with Sensory Neuropathy in the Border Collie Dog Breed
Source: G3 (Bethesda). 2016 Aug 15;6(9):2687–92. doi: 10.1534/g3.116.027896 (PMC5015927; doi:10.1534/g3.116.027896)
Supplement: Supplemental Material [file supp_g3.116.027896_FileS5.zip › S5 File/BC_SN_MIND01_GENO005_3CASES_170CONTROLS.map]

1	BICF2S2358127	2.43042	3068620
1	BICF2P1173580	2.46549	3079928
1	BICF2G630707893	2.76648	3176980
1	TIGRP2P175_rs8671583	2.83442	3198886
1	BICF2P1383091	2.87617	3212349
1	TIGRP2P259_rs8993730	2.99043	3249189
1	BICF2P186608	3.04176	3265742
1	BICF2G630707908	3.06457	3273096
1	BICF2P706639	3.10609	3286484
1	BICF2P563564	3.17018	3307151
1	BICF2P574107	3.20892	3319643
1	TIGRP2P277_rs8525603	3.2812	3342947
1	BICF2G630707918	3.29624	3347798
1	TIGRP2P286_rs8866509	3.37518	3373252
1	BICF2P391650	3.45342	3398480
1	BICF2G630707932	3.519	3419624
1	BICF2P636188	3.55033	3429727
1	BICF2P270452	3.70364	3479162
1	BICF2P98519	3.72411	3485761
1	BICF2P1377001	3.75867	3496904
1	BICF2G630707957	3.80196	3510865
1	BICF2P1240570	3.82893	3519560
1	BICF2P1282632	3.99504	3573121
1	BICF2P1445404	4.05941	3593878
1	BICF2G630707977	4.08486	3602084
1	TIGRP2P340_rs9005494	4.12209	3614089
1	BICF2G630707984	4.20004	3639224
1	BICF2G630707991	4.2331	3649882
1	BICF2G630708013	4.31112	3675039
1	BICF2G630708020	4.362	3691446
1	BICF2G630708023	4.38785	3699781
1	BICF2G630708027	4.43158	3713883
1	BICF2G630708028	4.44256	3717421
1	BICF2G630708032	4.52005	3742409
1	BICF2P188815	4.56022	3755361
1	BICF2G630708035	4.59764	3767428
1	BICF2P1314682	4.61892	3774289
1	BICF2P410099	4.67505	3792387
1	BICF2P725108	4.74189	3813938
1	BICF2P1124921	4.77476	3824538
1	BICF2G630708037	4.80626	3834696
1	BICF2G630708039	4.89336	3862779
1	BICF2P1357045	4.91312	3869151
1	BICF2P466666	4.93481	3876146
1	BICF2P646761	4.98116	3891091
1	BICF2G630708043	5.00138	3897610
1	BICF2P1404670	5.00546	3898925
1	BICF2G630708049	5.15277	3946426
1	BICF2P970528	5.21116	3965253
1	BICF2P303607	5.22627	3970126
1	BICF2G630708053	5.25421	3979133
1	BICF2P972673	5.3175	3999542
1	BICF2P195485	5.3282	4002991
1	BICF2P987431	5.36233	4013998
1	BICF2P742102	5.42737	4034968
1	BICF2P1104224	5.44316	4040061
1	BICF2P1392290	5.44468	4040549
1	BICF2P1277518	5.48209	4052612
1	BICF2P1277519	5.48528	4053641
1	BICF2G630708061	5.52629	4066866
1	BICF2P1065496	5.56123	4078131
1	BICF2P1032299	5.59265	4088263
1	BICF2G630708083	5.64485	4105092
1	BICF2P112561	5.68205	4117090
1	BICF2G630708105	5.75557	4140794
1	BICF2G630708106	5.79059	4152087
1	BICF2G630708109	5.84176	4168585
1	BICF2G630708111	5.88422	4182277
1	BICF2P966356	5.89835	4186835
1	BICF2P62696	5.94791	4202813
1	BICF2G630708113	5.99703	4218652
1	BICF2P664451	6.02079	4226313
1	BICF2P1028616	6.06553	4240738
1	G3f65S308	6.18104	4277986
1	BICF2G630708125	6.31445	4321002
1	BICF2G630708127	6.34225	4329966
1	TIGRP2P381_rs9099336	6.43	4358305
1	BICF2G630708129	6.43	4365297
1	BICF2G630708133	6.43	4379674
1	BICF2G630708142	6.43	4388716
1	BICF2G630708148	6.43	4404304
1	BICF2G630708152	6.43	4408010
1	BICF2G630708156	6.43	4417792
1	BICF2G630708163	6.43	4434301
1	TIGRP2P384_rs8812156	6.43	4442049
1	BICF2G630708165	6.43	4452839
1	BICF2P1442152	6.43	4476686
1	BICF2G630708170	6.43	4491195
1	BICF2G630708173	6.46657	4503308
1	BICF2G630708176	6.49806	4513468
1	BICF2S23217029	6.52539	4522289
1	BICF2G630708179	6.56635	4535506
1	BICF2G630708182	6.60688	4548585
1	BICF2G630708185	6.66233	4566477
1	BICF2G630708186	6.71118	4582240
1	BICF2P1154406	6.76182	4598583
1	BICF2P247436	6.7836	4605610
1	BICF2P562192	6.80533	4612621
1	BICF2G630708190	6.849	4626713
1	BICF2G630708194	6.88166	4637254
1	BICF2G630708195	6.91266	4647257
1	BICF2P790583	6.96319	4663563
1	BICF2G630708204	7.01511	4680316
1	BICF2G630708205	7.02243	4682680
1	BICF2G630708207	7.05807	4694180
1	BICF2G630708209	7.09028	4704577
1	BICF2G630708211	7.15425	4726432
1	BICF2P207208	7.17195	4732479
1	BICF2G630708213	7.19683	4740975
1	BICF2G630708216	7.24181	4756343
1	BICF2P741303	7.26412	4763962
1	BICF2P726575	7.32239	4783869
1	BICF2P406037	7.34324	4790991
1	BICF2P247108	7.37013	4800176
1	BICF2P804826	7.41335	4814941
1	BICF2P988306	7.43698	4823014
1	BICF2P1423638	7.46622	4833001
1	BICF2P180743	7.4949	4842799
1	TIGRP2P391_rs9069252	7.52857	4854300
1	BICF2G630708220	7.58437	4873362
1	BICF2P1413903	7.59761	4877884
1	BICF2G630708221	7.64154	4892891
1	BICF2P814595	7.66263	4900098
1	BICF2G630708225	7.72247	4920539
1	BICF2G630708226	7.75322	4931044
1	BICF2G630708227	7.77926	4939937
1	BICF2P102820	7.79641	4945795
1	BICF2G630708229	7.8741	4972334
1	BICF2G630708230	7.92376	4989300
1	TIGRP2P396_rs9152464	7.99273	5012861
1	BICF2G630708232	8.01321	5019857
1	BICF2P1092470	8.03106	5025954
1	BICF2G630708235	8.07442	5042622
1	BICF2P168065	8.09454	5052084
1	BICF2P831807	8.13514	5071181
1	BICF2P1148238	8.15828	5082060
1	BICF2S23551233	8.16254	5084065
1	TIGRP2P401_rs8846599	8.18828	5096170
1	TIGRP2P405_rs9045167	8.23703	5119097
1	BICF2G630708240	8.28657	5142396
1	BICF2P940931	8.3139	5155249
1	BICF2G630708242	8.33935	5167219
1	TIGRP2P2613_rs9126421	8.36263	5178167
1	BICF2P1167646	8.39709	5194373
1	BICF2P515422	8.40642	5198763
1	BICF2S2364686	8.43213	5210853
1	BICF2G630708246	8.47523	5231127
1	BICF2G630708247	8.50018	5242859
1	TIGRP2P2621_rs9174004	8.51305	5248914
1	BICF2P1148079	8.54102	5262066
1	TIGRP2P2627_rs8593091	8.57961	5280216
1	BICF2G630708249	8.6047	5292017
1	BICF2P1336950	8.63063	5304209
1	BICF2G630708251	8.67334	5324297
1	BICF2P1316503	8.68734	5330883
1	BICF2G630708253	8.70144	5337514
1	BICF2S23545226	8.72771	5349867
1	BICF2P552194	8.75908	5364619
1	BICF2P627157	8.78974	5379038
1	BICF2S22956053	8.80465	5386051
1	BICF2G630708254	8.82253	5394463
1	BICF2G630708265	8.85511	5409783
1	BICF2G630708271	8.86964	5416617
1	BICF2G630708286	8.89659	5429293
1	BICF2G630708296	8.92249	5441476
1	BICF2G630708300	8.96312	5460581
1	BICF2S2335694	9.0186	5486675
1	BICF2P551656	9.05332	5503003
1	BICF2P1451246	9.06775	5509792
1	BICF2G630708304	9.10191	5525854
1	BICF2S23128209	9.12717	5537738
1	TIGRP2P2671_rs8596160	9.15792	5552199
1	BICF2G630708306	9.17263	5559116
1	BICF2G630708307	9.22103	5581879
1	BICF2G630708309	9.28305	5611048
1	BICF2G630708310	9.29585	5617065
1	BICF2G630708312	9.31784	5627407
1	BICF2G630708315	9.33771	5636756
1	BICF2G630708316	9.37945	5656384
1	TIGRP2P2672_rs9013378	9.39451	5663465
1	BICF2P270373	9.43804	5683939
1	BICF2G630708319	9.45982	5694181
1	BICF2P1034908	9.51572	5720473
1	BICF2G630708321	9.53458	5729345
1	BICF2P952367	9.56276	5742594
1	BICF2G630708323	9.58395	5752560
1	BICF2P1194303	9.60744	5763608
1	BICF2P870035	9.72026	5816671
1	BICF2S23635612	9.77993	5844732
1	BICF2G630708326	9.79942	5853898
1	BICF2G630708328	9.82732	5867018
1	BICF2P279909	9.8513	5878297
1	BICF2G630708330	9.8964	5899510
1	BICF2G630708332	9.96861	5933470
1	BICF2S2414000	10.0225	5958820
1	BICF2P307736	10.0734	5982767
1	BICF2G630708333	10.1216	6001914
1	BICF2P966312	10.1525	6007123
1	BICF2P605293	10.2181	6018182
1	BICF2G630708339	10.3679	6043401
1	BICF2S239112	10.4052	6049694
1	BICF2G630708341	10.6672	6093818
1	TIGRP2P2684_rs8604610	10.8757	6128933
1	BICF2G630708342	10.8872	6130880
1	BICF2P1382039	11.0004	6149944
1	BICF2P562904	11.0819	6163669
1	BICF2G630708344	11.1071	6167902
1	BICF2G630708346	11.2741	6196040
1	TIGRP2P2688_rs8722583	11.4211	6245601
1	BICF2P743012	11.4424	6259531
1	BICF2P91832	11.4671	6275660
1	BICF2P545866	11.4862	6288097
1	TIGRP2P2690_rs9195750	11.5204	6310474
1	BICF2P396988	11.5291	6316146
1	TIGRP2P2693_rs9078389	11.5478	6328418
1	BICF2P1097647	11.5703	6343123
1	BICF2P813346	11.5823	6350965
1	TIGRP2P2694_rs9074880	11.6212	6376327
1	BICF2P186872	11.643	6390613
1	BICF2P297203	11.6537	6397610
1	BICF2G630708353	11.6898	6421223
1	BICF2S23512188	11.703	6429838
1	BICF2P355654	11.7322	6448929
1	BICF2G630708355	11.7494	6460117
1	BICF2G630708356	11.7675	6471975
1	BICF2P389287	11.7835	6482453
1	BICF2S23349063	11.7892	6486125
1	BICF2G630708358	11.8336	6515163
1	BICF2G630708359	11.8441	6522016
1	G5f54S91	11.8995	6558269
1	BICF2G630708362	11.9472	6589388
1	BICF2G630708363	11.9631	6599828
1	G6f32S60	11.9953	6620867
1	BICF2G630708367	12	6641602
1	BICF2S23763002	12	6669016
1	BICF2G630708371	12	6670039
1	BICF2P312980	12	6684217
1	BICF2P590289	12	6698869
1	BICF2G630708374	12	6725895
1	BICF2P232247	12.0036	6780390
1	BICF2G630708377	12.0122	6798349
1	BICF2P555674	12.0272	6829730
1	BICF2P1160722	12.0321	6840010
1	TIGRP2P2710_rs9134620	12.0342	6844263
1	BICF2P132796	12.0413	6859096
1	BICF2P333055	12.0498	6876894
1	BICF2G630708380	12.057	6891857
1	BICF2P1148306	12.0759	6931354
1	BICF2S23541136	12.0841	6948374
1	BICF2G630708384	12.0918	6964428
1	BICF2P322145	12.0927	6966253
1	BICF2P194479	12.0941	6969190
1	BICF2P853468	12.105	6992021
1	BICF2P298830	12.1146	7012016
1	BICF2S2299080	12.12	7023193
1	BICF2P53930	12.1254	7034600
1	BICF2P122934	12.131	7046276
1	BICF2P1246652	12.1342	7052859
1	BICF2P1411877	12.1392	7063307
1	TIGRP2P2748_rs9156364	12.237	7080949
1	TIGRP2P2751_rs8733852	12.3044	7092036
1	BICF2P1398229	12.3606	7101292
1	TIGRP2P2771_rs8977945	12.4635	7118224
1	TIGRP2P2774_rs8786396	12.571	7135904
1	BICF2P1426220	12.7103	7158820
1	BICF2P675305	12.8035	7174154
1	BICF2P675307	12.8178	7176515
1	BICF2G630708396	12.8585	7206152
1	BICF2G630708397	12.863	7212407
1	BICF2P211382	12.8747	7228804
1	BICF2G630708403	12.8835	7241168
1	BICF2G630708405	12.8877	7247126
1	TIGRP2P2780_rs8499983	12.9032	7266122
1	BICF2G630708412	12.9173	7274038
1	BICF2G630708417	12.9377	7285492
1	BICF2P1283109	12.9769	7307484
1	BICF2P244730	12.9892	7314366
1	BICF2G630708422	13.0764	7363292
1	BICF2G630708423	13.08	7373455
1	BICF2G630708424	13.1271	7391997
1	BICF2G630708426	13.1637	7403408
1	BICF2P28788	13.1932	7412593
1	BICF2P1255280	13.2425	7427961
1	BICF2P193824	13.2651	7435003
1	BICF2P1469700	13.3193	7451884
1	TIGRP2P2790_rs8527730	13.3493	7461216
1	BICF2P922651	13.3834	7471828
1	BICF2P1208544	13.4	7477002
1	BICF2P636148	13.4331	7487312
1	BICF2P313176	13.4778	7501259
1	TIGRP2P2811_rs8846449	13.5405	7520797
1	TIGRP2P2813_rs8765556	13.5535	7524846
1	BICF2P1444153	13.5732	7536570
1	BICF2G630708433	13.5857	7561942
1	BICF2P370160	13.5931	7577154
1	BICF2P205074	13.5959	7582839
1	TIGRP2P2820_rs9091359	13.6007	7592712
1	TIGRP2P2822_rs8922524	13.6056	7602641
1	BICF2P21025	13.6347	7662030
1	BICF2P659809	13.6401	7673108
1	BICF2P252167	13.6546	7702603
1	BICF2P487841	13.6599	7713467
1	BICF2P477485	13.6665	7726930
1	TIGRP2P2846_rs8786031	13.6673	7728653
1	BICF2P1297269	13.6778	7750101
1	TIGRP2P2853_rs9056630	13.6823	7759234
1	BICF2S23640275	13.6857	7766134
1	BICF2P297634	13.7001	7795698
1	BICF2P409300	13.7055	7806572
1	BICF2P547987	13.7077	7811190
1	BICF2G630708438	13.7132	7822336
1	TIGRP2P2869_rs8779374	13.7209	7838159
1	TIGRP2P2872_rs9084445	13.7263	7849146
1	BICF2P629022	13.7319	7860557
1	BICF2P146323	13.7418	7880699
1	BICF2P931405	13.7457	7888709
1	BICF2P572263	13.7487	7894866
1	BICF2P1275198	13.7526	7902774
1	BICF2S2339476	13.7579	7913699
1	BICF2P1031026	13.7663	7930731
1	BICF2G630708462	13.7728	7944070
1	BICF2G630708467	13.7775	7953685
1	TIGRP2P2903_rs9014550	13.7801	7959010
1	BICF2P900574	13.7883	7975744
1	TIGRP2P2911_rs8936096	13.7909	7981067
1	BICF2G630708548	13.8041	8007867
1	BICF2G630708568	13.8079	8015610
1	BICF2G630708586	13.8141	8028486
1	BICF2G630708598	13.8271	8045833
1	BICF2S23423243	13.847	8060911
1	BICF2G630708623	13.8568	8068358
1	BICF2G630708633	13.8663	8075592
1	BICF2G630708647	13.8902	8093725
1	BICF2G630708656	13.8937	8096423
1	BICF2G630708685	13.9136	8111501
1	BICF2P1044618	13.9306	8124410
1	BICF2P934097	13.9386	8130512
1	BICF2P1405933	13.9555	8143284
1	BICF2P1002529	13.9754	8158421
1	BICF2P1244955	13.9796	8161644
1	BICF2P607260	14.0282	8198544
1	TIGRP2P2955_rs8986818	14.0471	8212845
1	BICF2P123491	14.0668	8227818
1	TIGRP2P2962_rs8537173	14.0909	8246181
1	TIGRP2P2964_rs9157697	14.1079	8259065
1	TIGRP2P2975_rs9102742	14.1479	8289441
1	BICF2P369261	14.1481	8289587
1	TIGRP2P2985_rs9123662	14.1766	8311242
1	TIGRP2P2987_rs9029815	14.1966	8326446
1	BICF2P166510	14.2224	8346022
1	BICF2S23650932	14.2369	8357036
1	BICF2G630708702	14.2444	8362726
1	BICF2P1191617	14.2883	8396040
1	BICF2P1437031	14.3076	8410692
1	TIGRP2P3063_rs9092981	14.322	8421632
1	BICF2P392799	14.3222	8421805
1	BICF2P1197476	14.3372	8433219
1	BICF2S23010713	14.3494	8442450
1	BICF2P1000997	14.3646	8453986
1	BICF2S23018913	14.3894	8472806
1	BICF2S23649906	14.3966	8478299
1	BICF2P1170347	14.4085	8487343
1	BICF2G630708719	14.4234	8498630
1	BICF2P1290808	14.4422	8512922
1	TIGRP2P3107_rs9178643	14.4571	8524222
1	BICF2P261197	14.4778	8539953
1	TIGRP2P3119_rs8958362	14.4897	8548964
1	BICF2G630708731	14.5079	8562833
1	BICF2P981825	14.5166	8569384
1	BICF2S23321919	14.531	8580386
1	BICF2G630708743	14.5447	8590748
1	BICF2G630708759	14.5595	8602019
1	BICF2P1435982	14.5846	8621052
1	BICF2P501260	14.5909	8625879
1	BICF2G630708800	14.6132	8642775
1	BICF2G630708810	14.6216	8649169
1	BICF2G630708857	14.6499	8670621
1	BICF2G630708864	14.6555	8674939
1	BICF2G630708903	14.682	8695007
1	BICF2P1391960	14.7009	8709384
1	BICF2P639682	14.7178	8722224
1	BICF2G630708914	14.7546	8750203
1	TIGRP2P3174_rs8880071	14.757	8752010
1	BICF2P700139	14.7831	8771828
1	BICF2S2295154	14.7979	8783039
1	BICF2P916853	14.8061	8789234
1	BICF2P191726	14.819	8799060
1	BICF2P103696	14.8353	8811465
1	BICF2P142733	14.8491	8821929
1	BICF2S22948201	14.8737	8840643
1	BICF2S23247539	14.8831	8847742
1	BICF2S22924252	14.9034	8863181
1	BICF2G630708925	14.92	8875786
1	BICF2P550202	14.9414	8892028
1	BICF2G630708927	14.962	8907631
1	BICF2G630708932	14.9876	8927111
1	BICF2S2455096	15.0073	8942096
1	BICF2P239737	15.0198	8951548
1	BICF2P616849	15.0497	8974300
1	BICF2S22934599	15.0923	9006595
1	BICF2S23626182	15.1153	9024048
1	BICF2G630708937	15.1253	9031691
1	BICF2G630708939	15.1412	9043732
1	BICF2G630708947	15.1565	9055335
1	BICF2G630708972	15.1794	9072728
1	BICF2G630708979	15.1841	9076341
1	BICF2G630708983	15.1972	9086282
1	BICF2G630709003	15.2143	9099284
1	BICF2G630709018	15.2298	9111004
1	BICF2G630709032	15.2492	9125799
1	BICF2G630709037	15.2569	9131575
1	BICF2S23426245	15.272	9143080
1	BICF2G630709054	15.2917	9157997
1	BICF2G630709073	15.3189	9178695
1	BICF2G630709089	15.3364	9192013
1	BICF2G630709098	15.3495	9201932
1	BICF2P1178165	15.3637	9212708
1	BICF2G630709132	15.384	9228142
1	BICF2G630709156	15.4164	9252750
1	BICF2G630709159	15.4349	9266777
1	BICF2G630709168	15.4449	9274352
1	BICF2P1386889	15.4606	9286275
1	BICF2G630709186	15.4793	9300531
1	BICF2G630709207	15.489	9307883
1	BICF2G630709232	15.5156	9328042
1	BICF2G630709237	15.6715	9355961
1	BICF2G630709239	15.7096	9362125
1	BICF2G630709261	15.7791	9373395
1	BICF2G630709270	15.8367	9382713
1	BICF2G630709271	15.8555	9385766
1	BICF2P695321	15.9367	9398927
1	BICF2S22920299	15.9951	9408382
1	TIGRP2P3185_rs8939223	16.0801	9422157
1	BICF2S23238022	16.1316	9430500
1	BICF2G630709295	16.2536	9450263
1	BICF2G630709312	16.2961	9457144
1	BICF2G630709354	16.3703	9469172
1	BICF2G630709364	16.4221	9477556
1	BICF2G630709388	16.5187	9493216
1	BICF2G630709415	16.5583	9499634
1	BICF2G630709424	16.6113	9515661
1	BICF2G630709429	16.6127	9523305
1	BICF2P351258	16.616	9542476
1	BICF2G630709448	16.6186	9557486
1	BICF2G630709459	16.621	9570881
1	BICF2P106739	16.6233	9584385
1	BICF2G630709466	16.6258	9598177
1	BICF2P301383	16.629	9617017
1	BICF2P341516	16.6315	9630999
1	BICF2P634226	16.6329	9639239
1	BICF2S2419359	16.6351	9651857
1	BICF2S23644235	16.6386	9671471
1	BICF2P664793	16.6398	9678479
1	BICF2G630709471	16.6414	9687839
1	BICF2P984968	16.643	9696621
1	BICF2S22959180	16.646	9713886
1	BICF2P219758	16.6479	9724916
1	BICF2P637832	16.6505	9739672
1	BICF2S2341214	16.6507	9740706
1	BICF2P316060	16.6537	9758021
1	BICF2P370100	16.6594	9790815
1	BICF2S23111960	16.6611	9800516
1	BICF2P249364	16.664	9817313
1	BICF2G630709473	16.6661	9829185
1	BICF2G630709489	16.6694	9848149
1	BICF2G630709492	16.6713	9858871
1	BICF2G630709495	16.673	9868592
1	BICF2G630709499	16.6754	9882489
1	BICF2G630709507	16.6777	9895292
1	BICF2G630709519	16.6789	9902320
1	BICF2S23628196	16.6813	9916243
1	BICF2G630709527	16.6848	9935983
1	BICF2G630709528	16.6887	9958486
1	BICF2G630709529	16.6902	9967206
1	BICF2S2459826	16.6959	9999566
1	BICF2S23138952	16.7	10023362
1	BICF2G630709551	16.7031	10040751
1	BICF2S23316675	16.7097	10078419
1	BICF2P390418	16.7175	10123408
1	BICF2S23321805	16.7216	10146560
1	G8f60S185	16.7272	10178963
1	BICF2P432048	16.732	10206310
1	BICF2P446257	16.7352	10224826
1	G9f34S190	16.7417	10261556
1	BICF2G630709606	16.7456	10284209
1	BICF2G630709608	16.7553	10339677
1	BICF2G630709610	16.76	10366680
1	BICF2P1043412	16.7647	10393197
1	BICF2P135020	16.7653	10396608
1	BICF2G630709612	16.7701	10424493
1	G10f28S352	16.775	10452249
1	BICF2P165299	16.7789	10474534
1	BICF2G630709614	16.7807	10485101
1	BICF2G630709643	16.7826	10495543
1	TIGRP2P7617_rs8786139	16.7848	10508366
1	BICF2G630709680	16.7862	10516408
1	BICF2G630709740	16.8492	10554907
1	BICF2G630709745	16.8571	10557129
1	BICF2P1254836	16.9175	10574161
1	BICF2P1453557	16.9435	10581494
1	BICF2P1062287	16.9912	10594948
1	TIGRP2P7630_rs8762847	17.0205	10603205
1	BICF2S23543570	17.0842	10621180
1	BICF2G630709757	17.1447	10638224
1	BICF2S2415988	17.2215	10659880
1	BICF2G630709759	17.2243	10660673
1	BICF2P126906	17.2665	10672589
1	BICF2G630709761	17.3698	10701703
1	BICF2P799026	17.3998	10710155
1	BICF2P772650	17.4477	10723680
1	BICF2P151356	17.4785	10732359
1	BICF2P649174	17.5168	10743155
1	BICF2G630709769	17.6203	10772352
1	BICF2G630709791	17.6781	10788643
1	BICF2P650447	17.7165	10799479
1	TIGRP2P7647_rs8616698	17.7775	10816676
1	TIGRP2P7659_rs8795592	17.803	10823853
1	BICF2P657448	17.8419	10834825
1	BICF2P970266	17.8658	10841585
1	BICF2P1147267	17.8877	10847751
1	TIGRP2P7695_rs9059427	17.9566	10867168
1	BICF2P1339554	17.9604	10868253
1	BICF2G630709797	18.0258	10886695
1	BICF2G630709805	18.0497	10893437
1	BICF2G630709810	18.0785	10901555
1	BICF2G630709825	18.1173	10912504
1	BICF2G630709833	18.1385	10918480
1	BICF2G630709842	18.1723	10928003
1	BICF2G630709860	18.2077	10937977
1	BICF2S22918173	18.2521	10950506
1	BICF2P555245	18.2982	10963511
1	BICF2P555243	18.2998	10963960
1	BICF2G630709868	18.3308	10972695
1	TIGRP2P7756_rs9025801	18.3664	10982735
1	BICF2P533944	18.3666	10982776
1	BICF2G630709873	18.4445	11004758
1	BICF2P18236	18.4631	11010014
1	BICF2G630709904	18.5187	11025688
1	BICF2G630709926	18.5546	11035818
1	BICF2G630709937	18.5957	11047381
1	TIGRP2P7766_rs9177075	18.6084	11050973
1	BICF2S23444329	18.6314	11057446
1	TIGRP2P7768_rs9243118	18.6528	11063497
1	BICF2S23742583	18.7387	11087719
1	BICF2G630709989	18.7764	11098350
1	BICF2G630710011	18.8353	11114952
1	BICF2G630710017	18.8559	11120751
1	BICF2P112313	18.9023	11133843
1	BICF2P1068759	18.9467	11146375
1	BICF2G630710036	19.0235	11168039
1	BICF2G630710043	19.1694	11209162
1	BICF2P785250	19.2725	11238240
1	BICF2P1131131	19.3354	11255981
1	BICF2G630710048	19.3894	11271212
1	BICF2P1430778	19.4691	11293683
1	BICF2P1162469	19.5331	11311739
1	BICF2G630710050	19.5766	11323990
1	BICF2P1213203	19.6033	11331519
1	BICF2P954170	19.6333	11339989
1	BICF2G630710064	19.6883	11355494
1	TIGRP2P7835_rs8513842	19.7477	11372229
1	TIGRP2P7837_rs8513845	19.7533	11373830
1	BICF2P332231	19.7644	11376955
1	TIGRP2P7842_rs9090892	19.8207	11392832
1	TIGRP2P7844_rs8971131	19.8349	11396829
1	BICF2G630710100	19.8908	11413489
1	BICF2P290232	19.9235	11425400
1	BICF2S2361515	19.9434	11432658
1	BICF2G630710102	19.9791	11445692
1	BICF2G630710121	20.012	11457684
1	BICF2G630710133	20.0357	11466318
1	BICF2G630710183	20.0969	11488645
1	BICF2G630710210	20.1284	11500130
1	BICF2G630710243	20.1757	11517353
1	BICF2P997453	20.1977	11525387
1	BICF2G630710247	20.2245	11535150
1	BICF2S23227425	20.2634	11549335
1	BICF2G630710270	20.3045	11564310
1	BICF2G630710286	20.3363	11575923
1	BICF2G630710327	20.3959	11597660
1	BICF2P230315	20.4208	11606729
1	BICF2G630710345	20.4462	11615996
1	BICF2G630710368	20.492	11632700
1	BICF2G630710409	20.5381	11649486
1	BICF2G630710410	20.5406	11650408
1	BICF2G630710433	20.5706	11661350
1	BICF2P801590	20.628	11682287
1	BICF2P1476	20.6769	11700116
1	BICF2G630710467	20.7158	11714274
1	BICF2G630710480	20.7319	11720156
1	BICF2G630710495	20.7618	11731077
1	BICF2S23321456	20.8104	11748768
1	BICF2G630710527	20.8248	11754027
1	BICF2G630710545	20.8556	11765241
1	BICF2G630710563	20.8891	11777467
1	BICF2G630710585	20.9178	11787928
1	BICF2G630710596	20.9545	11801310
1	BICF2G630710605	21.0035	11819187
1	BICF2G630710611	21.0511	11836535
1	BICF2G630710632	21.0824	11850281
1	BICF2G630710651	21.1106	11865891
1	BICF2G630710660	21.1245	11873548
1	BICF2G630710678	21.1385	11881275
1	BICF2S22945143	21.1568	11891411
1	BICF2G630710699	21.1772	11902655
1	BICF2G630710701	21.1836	11906213
1	BICF2G630710719	21.2151	11923596
1	BICF2G630710724	21.2254	11929306
1	BICF2G630710726	21.2269	11930160
1	BICF2G630710733	21.24	11937368
1	BICF2G630710760	21.2777	11958233
1	BICF2G630710766	21.2836	11961457
1	BICF2G630710800	21.3003	11977981
1	BICF2G630710810	21.3005	11983384
1	BICF2G630710819	21.3009	11996430
1	BICF2G630710832	21.3015	12013768
1	BICF2G630710837	21.3018	12020492
1	BICF2P1120946	21.3023	12036717
1	BICF2G630710853	21.3026	12043976
1	BICF2G630710867	21.3031	12057956
1	BICF2P463407	21.3034	12068463
1	BICF2G630710895	21.3038	12078310
1	BICF2G630710914	21.3044	12096874
1	BICF2G630710917	21.3045	12099093
1	BICF2S22931976	21.305	12112100
1	BICF2G630710959	21.3054	12123520
1	BICF2P100940	21.3058	12136987
1	BICF2G630711019	21.3067	12162226
1	BICF2G630711036	21.307	12168958
1	BICF2G630711047	21.3077	12189936
1	BICF2G630711049	21.3078	12192904
1	BICF2G630711088	21.3096	12242967
1	BICF2P158777	21.3171	12259885
1	BICF2G630711094	21.3403	12276423
1	BICF2S23513417	21.3618	12291815
1	BICF2G630711105	21.372	12299120
1	TIGRP2P7951_rs9003035	21.39	12311995
1	BICF2P1252713	21.3974	12317269
1	TIGRP2P7957_rs9013755	21.4131	12328530
1	BICF2P467525	21.4308	12341219
1	TIGRP2P7974_rs8878364	21.4534	12357354
1	BICF2G630711114	21.4641	12364972
1	BICF2G630711115	21.4852	12380081
1	BICF2S23620468	21.5117	12399060
1	BICF2P477935	21.5264	12409567
1	BICF2S23535687	21.5456	12423314
1	BICF2S23318569	21.5575	12431775
1	BICF2P823657	21.5732	12443055
1	BICF2G630711133	21.6006	12462603
1	BICF2P861232	21.607	12467209
1	BICF2P337159	21.626	12480815
1	BICF2G630711160	21.6377	12489179
1	BICF2G630711166	21.661	12505810
1	BICF2G630711183	21.6851	12523048
1	BICF2G630711199	21.694	12529421
1	BICF2G630711226	21.7142	12543862
1	BICF2G630711231	21.7206	12548475
1	BICF2S23052776	21.7371	12560293
1	BICF2G630711272	21.7481	12568173
1	BICF2G630711289	21.767	12581649
1	BICF2G630711302	21.786	12595273
1	BICF2G630711318	21.8026	12607105
1	BICF2G630711324	21.8147	12615787
1	BICF2G630711334	21.8378	12632317
1	BICF2G630711348	21.8502	12641155
1	BICF2G630711365	21.8661	12652557
1	BICF2P1182394	21.8795	12662133
1	TIGRP2P8041_rs9097161	21.8982	12675471
1	BICF2P231214	21.9229	12693159
1	TIGRP2P8057_rs8840856	21.9516	12713702
1	BICF2G630711388	21.9644	12722874
1	BICF2P821731	21.9766	12731610
1	TIGRP2P8074_rs9169598	21.9947	12744501
1	BICF2P741988	22.0094	12755026
1	TIGRP2P8083_rs8809960	22.0388	12776061
1	BICF2P962214	22.0443	12780028
1	BICF2P800642	22.0584	12790115
1	BICF2G630711433	22.0758	12802519
1	TIGRP2P8092_rs9196836	22.0936	12815252
1	BICF2S23153877	22.113	12829103
1	BICF2S23514499	22.1247	12837519
1	BICF2G630711439	22.1367	12846075
1	BICF2S23337618	22.1635	12865241
1	BICF2G630711446	22.1818	12878354
1	BICF2P994359	22.1905	12884550
1	BICF2G630711451	22.1912	12885062
1	BICF2S23738428	22.2131	12900734
1	BICF2G630711453	22.229	12912072
1	TIGRP2P8102_rs8584599	22.2418	12921261
1	BICF2P370403	22.2636	12936845
1	BICF2P312810	22.2944	12958892
1	BICF2S23453035	22.3024	12964578
1	BICF2G630711460	22.3581	13004460
1	TIGRP2P8121_rs9090075	22.367	13010826
1	TIGRP2P8130_rs9210131	22.3817	13021355
1	BICF2G630711464	22.3943	13030339
1	BICF2G630711494	22.4409	13063654
1	BICF2G630711497	22.4463	13067526
1	BICF2S2322427	22.4866	13096378
1	BICF2P701385	22.5058	13110081
1	BICF2S23442405	22.5222	13121792
1	BICF2G630711516	22.5492	13141147
1	BICF2G630711524	22.6406	13206510
1	BICF2G630711539	22.6549	13216767
1	BICF2G630711540	22.68	13234677
1	BICF2G630711545	22.6896	13241552
1	BICF2G630711562	22.7131	13258365
1	BICF2G630711565	22.7151	13259825
1	BICF2G630711577	22.7353	13274232
1	BICF2G630711588	22.7514	13285731
1	BICF2G630711594	22.7891	13312699
1	BICF2G630711605	22.8051	13324137
1	BICF2G630711607	22.8326	13343864
1	BICF2S23656672	22.8557	13360346
1	BICF2P883221	22.9195	13406024
1	BICF2P489924	22.9264	13410955
1	BICF2P1188310	23.0362	13489480
1	TIGRP2P8158_rs8551476	23.0776	13519092
1	BICF2P1296770	23.11	13542223
1	TIGRP2P8190_rs9076964	23.1244	13552547
1	BICF2P1441215	23.1369	13561485
1	BICF2S23522213	23.1579	13576508
1	BICF2S23430259	23.1771	13590259
1	TIGRP2P8195_rs9235469	23.2004	13606928
1	BICF2P674713	23.2261	13625290
1	BICF2P148604	23.2408	13635847
1	TIGRP2P8199_rs9037102	23.373	13684468
1	BICF2P1171726	23.3791	13686109
1	BICF2P956517	23.4382	13702032
1	BICF2P347999	23.5589	13734602
1	BICF2P463824	23.6048	13746959
1	BICF2P1008542	23.6501	13759182
1	BICF2P1014047	23.7383	13782969
1	BICF2P59100	23.7823	13794830
1	BICF2P585775	23.8397	13810315
1	TIGRP2P8218_rs8737210	23.8604	13815870
1	BICF2S2318592	23.8937	13824871
1	BICF2P316588	23.9869	13849983
1	BICF2P814850	24.0602	13880746
1	BICF2S23155214	24.0976	13901077
1	BICF2P751061	24.1359	13921859
1	BICF2P407470	24.1627	13936453
1	BICF2P45918	24.1782	13944889
1	BICF2P777234	24.2133	13963920
1	BICF2S22926875	24.2416	13979331
1	BICF2S23044499	24.2555	13986850
1	BICF2S23731517	24.3116	14017341
1	TIGRP2P8261_rs8668370	24.3197	14021756
1	TIGRP2P8264_rs8489051	24.3398	14032689
1	TIGRP2P8274_rs8903227	24.3592	14043233
1	BICF2S23653590	24.421	14076799
1	BICF2P387634	24.4531	14094231
1	BICF2S22922761	24.4633	14099771
1	TIGRP2P8291_rs8903611	24.49	14114293
1	BICF2P629544	24.5048	14122331
1	BICF2P1266381	24.5306	14136325
1	BICF2P133825	24.5547	14149453
1	BICF2P1082367	24.5929	14170214
1	BICF2S22961686	24.6285	14189520
1	BICF2S23731399	24.6381	14194781
1	BICF2P1120090	24.6528	14202752
1	BICF2P355794	24.6798	14217417
1	BICF2P836101	24.7082	14232873
1	BICF2P101442	24.7416	14251011
1	BICF2P804546	24.7662	14264358
1	BICF2P304894	24.8115	14288964
1	TIGRP2P8333_rs8820178	24.8326	14300446
1	BICF2P786926	24.8444	14306858
1	BICF2P1222806	24.8795	14325915
1	BICF2P249444	24.8887	14330922
1	TIGRP2P8337_rs8738883	24.9341	14351432
1	BICF2P258539	24.981	14371182
1	TIGRP2P8360_rs9129400	25.0447	14397982
1	BICF2P302119	25.0448	14398037
1	TIGRP2P8368_rs8521221	25.0971	14420059
1	TIGRP2P8373_rs8521226	25.0995	14421060
1	BICF2P380596	25.1467	14440946
1	BICF2S23453352	25.1907	14459468
1	BICF2S23910124	25.2102	14467672
1	TIGRP2P8419_rs8959368	25.2873	14500148
1	BICF2P105695	25.2961	14503830
1	BICF2S2369926	25.33	14518123
1	BICF2S23412474	25.3482	14525803
1	BICF2P1108272	25.3869	14542093
1	BICF2S22933891	25.414	14553516
1	BICF2P631496	25.4447	14566423
1	BICF2P100888	25.4573	14571739
1	BICF2P356018	25.5327	14603481
1	TIGRP2P8458_rs8889515	25.5499	14610731
1	BICF2P813078	25.5501	14610808
1	BICF2P507250	25.5847	14625380
1	BICF2P722535	25.6275	14643404
1	BICF2S23534100	25.6561	14655443
1	TIGRP2P8484_rs9021101	25.7411	14691241
1	BICF2P1277523	25.7872	14710644
1	BICF2P779428	25.8381	14732079
1	BICF2P1135866	25.8719	14746300
1	BICF2P576377	25.9088	14761845
1	BICF2S23114218	25.9442	14776744
1	BICF2P340398	25.9548	14781203
1	BICF2P22914	25.9791	14791440
1	BICF2S2357622	26.0036	14801769
1	BICF2S23016385	26.0547	14823293
1	BICF2P889790	26.0578	14824583
1	BICF2P654352	26.0869	14836845
1	TIGRP2P8517_rs8894908	26.1099	14846523
1	TIGRP2P8527_rs9134185	26.1478	14862496
1	BICF2S23013314	26.1825	14877101
1	TIGRP2P8538_rs8853941	26.2036	14885968
1	BICF2P653565	26.2208	14893227
1	BICF2P378225	26.3491	14926478
1	BICF2P734269	26.3668	14930556
1	TIGRP2P8555_rs8792137	26.4658	14953399
1	BICF2S23229251	26.5227	14966522
1	BICF2P137576	26.5975	14983801
1	BICF2P1378726	26.6196	14988885
1	TIGRP2P8588_rs8857173	26.6716	15000896
1	BICF2S23214790	26.7069	15009027
1	BICF2P1401451	26.7836	15026733
1	BICF2P107320	26.8636	15048286
1	TIGRP2P8605_rs8516721	26.8968	15057901
1	TIGRP2P8610_rs8869913	26.9249	15066005
1	TIGRP2P8619_rs8670753	26.9656	15077757
1	BICF2P303826	27.0134	15091571
1	TIGRP2P8633_rs8991340	27.0535	15103135
1	BICF2S23331108	27.1149	15120894
1	TIGRP2P15313_rs9161584	27.1334	15126243
1	BICF2P1162632	27.202	15146054
1	BICF2P301927	27.2331	15158575
1	BICF2P1256027	27.26	15173712
1	BICF2P1363099	27.2784	15184025
1	TIGRP2P15342_rs9127984	27.296	15193883
1	BICF2P1389306	27.3399	15218508
1	BICF2P23920	27.3787	15240272
1	BICF2P630488	27.4339	15271298
1	BICF2P630489	27.4354	15272091
1	BICF2P1436781	27.464	15288182
1	BICF2P1045220	27.4795	15296859
1	TIGRP2P15426_rs8702677	27.5011	15309009
1	BICF2P970432	27.521	15320159
1	BICF2P1293785	27.5402	15330920
1	BICF2S23437001	27.6195	15375433
1	BICF2P221867	27.6525	15393906
1	BICF2P682714	27.663	15399848
1	BICF2S23530860	27.6991	15420068
1	TIGRP2P15489_rs9216368	27.7032	15422392
1	BICF2P239479	27.7234	15433739
1	BICF2P527838	27.7631	15456002
1	BICF2P296037	27.7956	15474240
1	BICF2S23549662	27.8282	15492537
1	BICF2P587540	27.853	15506459
1	BICF2P606025	27.8762	15519473
1	BICF2P122200	27.9032	15534591
1	BICF2P144870	27.9425	15556670
1	BICF2P688290	27.971	15572671
1	BICF2P1302319	27.9957	15586530
1	BICF2P532976	28.0136	15596562
1	TIGRP2P15591_rs8740229	28.0306	15606105
1	BICF2S23727748	28.16	15678734
1	BICF2P1166615	28.2117	15707712
1	BICF2S2374262	28.2337	15720042
1	BICF2P893554	28.2488	15728526
1	BICF2P1077045	28.2628	15736403
1	BICF2P730971	28.2854	15749101
1	BICF2P422182	28.2978	15756033
1	BICF2P349940	28.3204	15768748
1	BICF2S23417993	28.3612	15791635
1	BICF2P248994	28.4362	15833684
1	BICF2P363287	28.4398	15835728
1	BICF2P669790	28.4605	15847337
1	BICF2P1384375	28.4972	15867953
1	BICF2S23016406	28.5048	15872220
1	BICF2P869436	28.5275	15884935
1	BICF2P705124	28.5456	15895083
1	BICF2P543038	28.5721	15909960
1	BICF2P636842	28.6434	15949993
1	BICF2P662198	28.6588	15958626
1	TIGRP2P15612_rs8932092	28.6689	15964304
1	BICF2P1171448	28.7007	15982135
1	BICF2P79987	28.7135	15989287
1	BICF2P745908	28.7453	16007161
1	BICF2P745909	28.7483	16008857
1	BICF2P928162	28.7798	16026541
1	TIGRP2P15670_rs9208301	28.7968	16036070
1	TIGRP2P15677_rs8806610	28.8192	16048626
1	BICF2P1170079	28.8241	16051346
1	TIGRP2P15681_rs8498499	28.842	16061416
1	BICF2S23258050	28.8569	16069798
1	BICF2P670585	28.8831	16084482
1	BICF2P584048	28.8914	16089127
1	BICF2P1008939	28.9271	16109137
1	BICF2P369301	28.9462	16119869
1	BICF2P863469	28.9693	16132851
1	BICF2P846867	28.9756	16136400
1	BICF2P534733	28.985	16141676
1	BICF2P576226	29.0192	16160859
1	BICF2P1398548	29.0488	16177475
1	BICF2S2361901	29.0585	16182883
1	BICF2P1261590	29.0841	16197278
1	BICF2P1260680	29.1213	16218171
1	BICF2S2397446	29.1666	16243556
1	BICF2S2356199	29.1932	16258495
1	BICF2S24112448	29.2157	16271092
1	BICF2S23337862	29.2457	16287936
1	BICF2S23762436	29.2715	16302425
1	BICF2P1197544	29.2871	16311190
1	BICF2S23422980	29.3303	16335437
1	BICF2S23445823	29.3599	16352023
1	TIGRP2P15720_rs8799784	29.3748	16360370
1	BICF2P1372927	29.3997	16374341
1	BICF2S23354689	29.4103	16380312
1	BICF2P897678	29.4268	16389577
1	TIGRP2P15732_rs8493414	29.4472	16401020
1	BICF2P1346707	29.4751	16416684
1	BICF2P1409469	29.5031	16432357
1	BICF2S23661189	29.5083	16435281
1	BICF2P342283	29.5362	16450989
1	BICF2P898749	29.5495	16458424
1	BICF2P1362061	29.5668	16468127
1	BICF2P1240331	29.5927	16482671
1	BICF2P1038853	29.6195	16497680
1	BICF2S23513984	29.642	16510302
1	BICF2P915283	29.7028	16544433
1	BICF2P1035482	29.7277	16558417
1	BICF2P263531	29.7389	16564732
1	TIGRP2P15804_rs9196392	29.7514	16571704
1	BICF2P352064	29.7843	16590198
1	BICF2P404481	29.7925	16594761
1	TIGRP2P15814_rs9074722	29.8201	16610271
1	TIGRP2P15816_rs9114166	29.8373	16619939
1	TIGRP2P15823_rs9099765	29.8715	16639114
1	BICF2P326224	29.8813	16644604
1	BICF2P1046207	29.9238	16668450
1	BICF2P1173323	29.9631	16690529
1	BICF2P1079359	30.0378	16732429
1	TIGRP2P15835_rs9156966	30.0733	16752336
1	TIGRP2P15838_rs8801024	30.1027	16768868
1	BICF2P426201	30.1274	16782692
1	BICF2P651874	30.1427	16791281
1	BICF2P46311	30.172	16807765
1	BICF2P694207	30.1836	16814212
1	BICF2P622051	30.2151	16831897
1	BICF2P993746	30.227	16838572
1	BICF2P396242	30.2765	16866378
1	BICF2S22916306	30.2849	16871108
1	BICF2P940553	30.3056	16882680
1	BICF2P295757	30.3324	16897739
1	TIGRP2P15885_rs8570710	30.3508	16908060
1	BICF2P141254	30.3755	16921899
1	TIGRP2P15887_rs8743525	30.3909	16930557
1	BICF2P647658	30.4113	16941990
1	BICF2S23635165	30.4659	16972637
1	BICF2P160224	30.472	16976052
1	BICF2P460868	30.5093	16997009
1	BICF2P252171	30.5315	17009485
1	TIGRP2P15911_rs8826086	30.5758	17034323
1	BICF2P102423	30.5999	17047825
1	TIGRP2P15921_rs9035080	30.6222	17060348
1	TIGRP2P15926_rs8935881	30.636	17068084
1	BICF2P1438243	30.6655	17084684
1	BICF2S22943775	30.69	17098395
1	BICF2P300536	30.7101	17109675
1	BICF2P69061	30.7464	17130042
1	BICF2P931019	30.7527	17133605
1	BICF2P172990	30.7684	17142397
1	TIGRP2P15939_rs8638348	30.8062	17163604
1	TIGRP2P15940_rs9048842	30.836	17180308
1	BICF2P1166345	30.8403	17182762
1	TIGRP2P15943_rs9090365	30.8654	17196849
1	TIGRP2P15945_rs8794906	30.891	17211179
1	BICF2S2334324	30.9185	17226603
1	BICF2S23115010	30.9354	17236119
1	BICF2S23057675	30.9442	17241025
1	BICF2S23515973	30.9746	17258090
1	BICF2S23524163	30.9816	17262020
1	BICF2S23147946	31.0331	17290917
1	BICF2P213116	31.044	17297034
1	TIGRP2P15961_rs9051962	31.096	17326241
1	BICF2P701631	31.107	17332422
1	BICF2S23638404	31.1256	17342812
1	BICF2P1246266	31.1676	17366421
1	BICF2P956985	31.2057	17387817
1	BICF2P985873	31.2259	17399105
1	BICF2P510074	31.229	17400867
1	BICF2S23346814	31.2482	17411627
1	BICF2S22944621	31.2727	17425381
1	BICF2P625974	31.2962	17438542
1	BICF2S2293000	31.3441	17465477
1	BICF2P1036859	31.3616	17475277
1	TIGRP2P16004_rs9234951	31.3939	17493415
1	TIGRP2P16009_rs9126768	31.4017	17497796
1	BICF2S23342735	31.4121	17503598
1	BICF2S23311738	31.4364	17517260
1	BICF2P221798	31.4697	17535938
1	BICF2S23537870	31.4838	17543817
1	BICF2P1107	31.4969	17551203
1	BICF2P355231	31.5276	17568427
1	BICF2P373888	31.5564	17584594
1	BICF2P739054	31.5908	17603889
1	BICF2P482378	31.615	17617451
1	BICF2P612019	31.6288	17625198
1	BICF2P1137687	31.6495	17636816
1	BICF2P694792	31.6924	17660887
1	TIGRP2P16031_rs8889116	31.7002	17665281
1	BICF2P523223	31.7323	17683290
1	BICF2P1362381	31.7476	17691881
1	BICF2P1249574	31.7673	17702927
1	BICF2P1319517	31.7932	17717454
1	BICF2P621418	31.811	17727449
1	BICF2P1225386	31.8373	17742179
1	BICF2P976808	31.8443	17746147
1	BICF2S22930792	31.8708	17761026
1	BICF2P1104184	31.8838	17768301
1	BICF2P572866	31.906	17780758
1	BICF2P51884	31.9318	17795209
1	TIGRP2P16037_rs8652110	31.9518	17806466
1	BICF2P230951	31.9661	17814464
1	BICF2P674288	31.9949	17830618
1	BICF2P181859	32.0117	17840093
1	BICF2P1102627	32.0455	17859041
1	TIGRP2P16053_rs9041190	32.075	17875600
1	BICF2G630711645	32.1009	17890149
1	BICF2G630711673	32.1213	17901581
1	BICF2G630711678	32.1288	17905756
1	BICF2S23630146	32.1688	17928212
1	TIGRP2P16066_rs9123992	32.173	17930555
1	BICF2G630711695	32.2059	17947287
1	BICF2G630711711	32.2337	17959847
1	BICF2G630711718	32.2461	17965451
1	BICF2P658111	32.2924	17986340
1	BICF2G630711764	32.3173	17997602
1	BICF2G630711794	32.3555	18014855
1	BICF2G630711817	32.3747	18023479
1	BICF2G630711829	32.4134	18040956
1	TIGRP2P16085_rs8540443	32.4233	18045458
1	BICF2P1075612	32.4615	18062709
1	BICF2G630711877	32.4706	18066793
1	TIGRP2P16106_rs9076289	32.5213	18089707
1	BICF2P276918	32.5606	18107446
1	BICF2G630711952	32.5836	18117834
1	BICF2G630711956	32.6024	18126292
1	BICF2P1294541	32.6559	18150477
1	BICF2G630712003	32.6984	18169633
1	TIGRP2P16118_rs9171153	32.7142	18176790
1	BICF2G630712032	32.7257	18181998
1	BICF2G630712066	32.756	18195658
1	BICF2G630712091	32.785	18208728
1	BICF2G630712094	32.7964	18213895
1	BICF2S23327749	32.803	18216879
1	BICF2G630712117	32.8272	18227811
1	BICF2G630712141	32.8541	18239925
1	BICF2G630712154	32.8926	18257343
1	BICF2G630712167	32.9332	18275668
1	BICF2G630712176	32.9656	18290269
1	BICF2P129631	32.9822	18297794
1	BICF2G630712180	33.0545	18318444
1	BICF2G630712182	33.106	18330383
1	BICF2G630712183	33.1096	18331209
1	BICF2G630712185	33.1632	18343645
1	TIGRP2P16135_rs9240396	33.2409	18361655
1	BICF2P1005766	33.2955	18374304
1	BICF2G630712191	33.328	18381829
1	BICF2G630712210	33.3606	18389376
1	BICF2P701174	33.4113	18401125
1	BICF2P784323	33.4945	18420402
1	BICF2G630712257	33.5248	18427426
1	BICF2G630712263	33.5806	18440377
1	BICF2G630712264	33.6056	18446161
1	BICF2G630712269	33.655	18457611
1	BICF2P620330	33.7078	18469841
1	BICF2G630712299	33.8436	18501321
1	BICF2G630712300	33.8623	18505638
1	TIGRP2P16163_rs9228354	33.9263	18520462
1	BICF2S2357481	33.9525	18526540
1	BICF2G630712331	34.007	18539185
1	BICF2G630712362	34.0685	18553416
1	BICF2G630712366	34.0874	18557817
1	BICF2G630712387	34.1077	18562518
1	TIGRP2P16178_rs8530955	34.1672	18576305
1	BICF2G630712428	34.2667	18599357
1	BICF2G630712434	34.3044	18608099
1	BICF2S23112242	34.4161	18633966
1	BICF2P596309	34.4645	18645187
1	BICF2P1007324	34.5001	18653433
1	BICF2G630712489	34.5631	18668037
1	BICF2G630712495	34.6265	18682735
1	BICF2G630712506	34.6916	18697817
1	BICF2G630712518	34.7149	18703221
1	BICF2G630712527	34.7927	18721244
1	BICF2P1455976	34.8037	18723795
1	BICF2P348161	34.8625	18737425
1	BICF2S23414543	34.8984	18745727
1	BICF2G630712556	34.9877	18766443
1	BICF2G630712578	35.0476	18780312
1	BICF2P1435659	35.1037	18793309
1	TIGRP2P16213_rs8686742	35.1486	18803719
1	BICF2G630712614	35.1964	18814809
1	BICF2P1171762	35.2433	18825674
1	BICF2G630712641	35.3042	18839771
1	BICF2G630712663	35.3454	18849331
1	BICF2S23254222	35.397	18861275
1	BICF2G630712709	35.4888	18882550
1	BICF2S23651635	35.4948	18883953
1	BICF2G630712750	35.6243	18905367
1	BICF2G630712755	35.669	18909765
1	BICF2S23029066	35.7781	18920497
1	BICF2G630712777	35.8678	18929305
1	TIGRP2P16266_rs8700774	35.8681	18929339
1	BICF2G630712815	36.1572	18957761
1	BICF2G630712835	36.2959	18971392
1	BICF2G630712851	36.3768	18979341
1	BICF2P436714	36.5053	18991979
1	BICF2P636206	36.7484	19019229
1	BICF2S22958919	36.7556	19022802
1	BICF2G630712884	36.7768	19033369
1	BICF2P738529	36.8199	19054818
1	BICF2P1239489	36.8354	19062523
1	TIGRP2P16286_rs8968917	36.8554	19072474
1	BICF2P1163793	36.8852	19087338
1	BICF2G630712895	36.8942	19091797
1	BICF2G630712899	37.0373	19115427
1	BICF2G630712908	37.2008	19130442
1	BICF2G630712915	37.3008	19142013
1	BICF2G630712921	37.3027	19148000
1	BICF2G630712979	37.3084	19165799
1	BICF2P1038124	37.3102	19171227
1	BICF2G630712994	37.3103	19171718
1	BICF2G630712999	37.3145	19184832
1	BICF2G630713011	37.3176	19194519
1	BICF2G630713017	37.3211	19205309
1	BICF2G630713056	37.3286	19228735
1	BICF2G630713087	37.3322	19240051
1	BICF2G630713106	37.3365	19253280
1	BICF2G630713129	37.34	19264232
1	BICF2G630713147	37.3432	19274346
1	BICF2G630713157	37.3484	19290571
1	BICF2G630713161	37.3522	19302352
1	BICF2G630713167	37.3565	19315802
1	BICF2P1110155	37.3608	19329020
1	BICF2G630713221	37.3622	19333435
1	BICF2G630713238	37.3665	19346736
1	BICF2G630713244	37.3736	19368870
1	BICF2S23756203	37.3798	19388272
1	BICF2P282588	37.3828	19397517
1	BICF2G630713250	37.3864	19408845
1	BICF2G630713257	37.3924	19427744
1	BICF2S23312889	37.3957	19437739
1	BICF2G630713269	37.3993	19449186
1	BICF2G630713309	37.406	19470142
1	BICF2S23911228	37.4128	19491233
1	BICF2P1352928	37.4136	19493864
1	BICF2P347527	37.4185	19508867
1	BICF2G630713318	37.4211	19516981
1	BICF2G630713327	37.4258	19531790
1	BICF2G630713341	37.4286	19540371
1	BICF2G630713357	37.4335	19555635
1	TIGRP2P16339_rs8847799	37.4382	19570377
1	BICF2G630713376	37.4461	19595083
1	BICF2S23532118	37.4479	19600618
1	BICF2G630713377	37.4547	19621877
1	BICF2S2419179	37.4592	19635900
1	BICF2G630713378	37.4632	19648411
1	BICF2G630713379	37.4664	19658373
1	BICF2G630713380	37.4709	19672476
1	BICF2P1030733	37.4764	19689464
1	G12f32S160	37.48	19712571
1	BICF2G630713381	37.48	19732372
1	BICF2P539050	37.48	19762392
1	BICF2G630713386	37.48	19779633
1	BICF2G630713389	37.48	19786039
1	BICF2G630713396	37.48	19789483
1	BICF2G630713400	37.48	19791664
1	TIGRP2P16352_rs8891819	37.48	19808429
1	BICF2G630713411	37.48	19815263
1	BICF2G630713424	37.48	19820595
1	BICF2S23349334	37.48	19820783
1	BICF2P634645	37.48	19828524
1	BICF2G630713443	37.48	19828724
1	BICF2P958503	37.5009	19838667
1	BICF2G630713455	37.5132	19844043
1	BICF2P798939	37.5351	19853590
1	BICF2P191948	37.5563	19862801
1	TIGRP2P16372_rs9041059	37.5972	19880600
1	BICF2P391549	37.6073	19884996
1	BICF2P279065	37.6373	19898062
1	TIGRP2P16385_rs8513819	37.6984	19924692
1	BICF2P893167	37.7156	19932185
1	BICF2P518184	37.7448	19944911
1	TIGRP2P16395_rs9237869	37.7695	19955632
1	TIGRP2P16416_rs8992752	37.8177	19976614
1	BICF2P190688	37.8535	19992205
1	BICF2P1003421	37.8862	20006446
1	BICF2P1393041	37.8995	20012265
1	BICF2P1469214	37.9214	20021799
1	BICF2G630713467	37.9677	20041953
1	BICF2G630713472	37.9785	20046637
1	BICF2G630713521	38.0361	20071736
1	BICF2P895104	38.0767	20089432
1	BICF2S23429070	38.0787	20090310
1	BICF2G630713549	38.0999	20099528
1	BICF2G630713554	38.1219	20109120
1	BICF2G630713558	38.1445	20118950
1	BICF2G630713570	38.1784	20133689
1	BICF2P408235	38.186	20137028
1	BICF2G630713595	38.203	20144396
1	BICF2P1049342	38.2349	20158303
1	BICF2P537291	38.2844	20179850
1	BICF2P518821	38.306	20189244
1	TIGRP2P16445_rs8874129	38.3196	20195187
1	BICF2P673942	38.3525	20209524
1	BICF2G630713640	38.3788	20220992
1	BICF2G630713653	38.3985	20229540
1	BICF2G630713680	38.4563	20254729
1	BICF2G630713682	38.4632	20257705
1	BICF2G630713686	38.4943	20271268
1	BICF2P777530	38.5195	20282233
1	BICF2G630713688	38.5296	20286624
1	BICF2G630713712	38.5611	20300349
1	BICF2G630713733	38.584	20310314
1	TIGRP2P16480_rs8758959	38.6142	20323483
1	BICF2P1295166	38.6375	20333622
1	BICF2G630713757	38.6624	20344478
1	BICF2G630713782	38.7056	20363290
1	BICF2G630713809	38.7433	20379686
1	BICF2G630713845	38.8038	20406029
1	BICF2G630713855	38.8293	20417136
1	BICF2P764755	38.8519	20426972
1	BICF2P895499	38.8924	20444598
1	TIGRP2P16525_rs8882612	38.9081	20451459
1	BICF2G630713894	38.9258	20459184
1	BICF2G630713904	38.9531	20471049
1	BICF2G630713905	38.9565	20472524
1	BICF2G630713917	38.992	20487987
1	BICF2P734435	39.0144	20497766
1	BICF2G630713962	39.047	20515874
1	BICF2G630713973	39.0492	20518135
1	BICF2G630713998	39.0632	20532195
1	BICF2S23425898	39.0748	20543802
1	BICF2P952022	39.087	20556099
1	BICF2P864404	39.0956	20564722
1	TIGRP2P16578_rs8862516	39.0962	20565296
1	BICF2G630714030	39.1139	20583014
1	BICF2S23037200	39.1261	20595249
1	BICF2S23047697	39.1282	20597422
1	BICF2G630714047	39.1486	20617815
1	BICF2G630714052	39.1506	20619856
1	BICF2G630714068	39.1698	20639136
1	BICF2G630714076	39.1741	20643484
1	BICF2G630714081	39.1845	20653904
1	BICF2S22954480	39.1977	20667180
1	BICF2G630714100	39.206	20675482
1	BICF2P404332	39.2153	20684764
1	BICF2S23435772	39.2262	20695718
1	BICF2P339458	39.2309	20700464
1	BICF2P1223885	39.2425	20712062
1	BICF2P709584	39.2479	20717467
1	BICF2P172537	39.2504	20720008
1	BICF2G630714103	39.2641	20733763
1	BICF2G630714105	39.2649	20734584
1	BICF2G630714118	39.2819	20751607
1	BICF2G630714129	39.288	20757779
1	BICF2G630714130	39.2891	20758899
1	BICF2G630714145	39.3039	20773694
1	TIGRP2P16600_rs8818545	39.3112	20781057
1	BICF2G630714153	39.3245	20794397
1	BICF2G630714169	39.334	20803923
1	BICF2G630714176	39.346	20815937
1	BICF2G630714188	39.3625	20832532
1	BICF2G630714206	39.3781	20848186
1	BICF2P1465145	39.3844	20854464
1	TIGRP2P16613_rs9171180	39.3983	20868410
1	BICF2G630714226	39.408	20878139
1	TIGRP2P16614_rs8709293	39.4142	20884367
1	BICF2G630714236	39.4406	20910867
1	BICF2P846937	39.4492	20919456
1	BICF2S23427278	39.4644	20934763
1	BICF2G630714275	39.4764	20946802
1	BICF2G630714292	39.4893	20959762
1	BICF2P478930	39.4933	20963722
1	BICF2P1009249	39.5007	20971148
1	TIGRP2P16637_rs9039773	39.5095	20980007
1	BICF2G630714328	39.5188	20989340
1	TIGRP2P16643_rs9089258	39.5352	21005768
1	BICF2G630714331	39.5432	21013853
1	TIGRP2P16648_rs9203177	39.5522	21022882
1	TIGRP2P16656_rs9062503	39.5734	21044112
1	TIGRP2P16661_rs8631863	39.5769	21047689
1	BICF2G630714377	39.5875	21058239
1	BICF2G630714387	39.6041	21074907
1	BICF2G630714411	39.6158	21086694
1	BICF2G630714416	39.6221	21092940
1	TIGRP2P16671_rs9202034	39.632	21102932
1	BICF2S23221565	39.6441	21115073
1	BICF2G630714480	39.6576	21128662
1	BICF2S2333765	39.6678	21138863
1	BICF2G630714487	39.679	21150129
1	BICF2G630714502	39.6909	21162036
1	BICF2P802180	39.7015	21172686
1	BICF2G630714515	39.7133	21184536
1	BICF2G630714529	39.7329	21204181
1	BICF2G630714538	39.7376	21208911
1	BICF2G630714543	39.7491	21220385
1	TIGRP2P16698_rs8970755	39.7665	21237896
1	BICF2G630714585	39.7695	21240892
1	BICF2G630714599	39.7832	21254604
1	BICF2G630714618	39.794	21265513
1	BICF2P822605	39.8042	21275739
1	BICF2P431281	39.808	21279529
1	BICF2P363533	39.8154	21286938
1	BICF2P1341927	39.8373	21308965
1	BICF2P1341921	39.8381	21309708
1	BICF2G630714624	39.8583	21329991
1	BICF2G630714631	39.8669	21338668
1	BICF2S23754080	39.8876	21359420
1	BICF2G630714647	39.8964	21368258
1	BICF2G630714657	39.9082	21380106
1	BICF2S23735739	39.9191	21390995
1	BICF2S2303742	39.9305	21402482
1	BICF2G630714678	39.9437	21415718
1	BICF2G630714699	39.953	21425060
1	BICF2G630714715	39.9721	21444164
1	BICF2S23256308	39.9889	21461070
1	BICF2S23148503	39.9999	21472076
1	BICF2G630714751	40.0182	21488903
1	BICF2G630714759	40.029	21498923
1	BICF2G630714765	40.0369	21506151
1	BICF2G630714786	40.0543	21522136
1	BICF2G630714787	40.0648	21531841
1	BICF2G630714800	40.0855	21550899
1	BICF2G630714801	40.0868	21552062
1	BICF2P626377	40.1033	21567262
1	TIGRP2P16741_rs8775542	40.1346	21596038
1	TIGRP2P16748_rs9167563	40.1398	21600857
1	BICF2P518563	40.1511	21611247
1	BICF2S22914470	40.1672	21626059
1	BICF2P974068	40.1736	21631902
1	BICF2S23426949	40.1941	21650790
1	BICF2G630714841	40.212	21660531
1	BICF2P508940	40.2391	21670339
1	BICF2G630714876	40.2864	21687402
1	BICF2G630714883	40.3126	21696842
1	BICF2S23753581	40.3738	21718943
1	BICF2S23014337	40.4105	21732187
1	BICF2S22937286	40.4192	21735330
1	BICF2G630714898	40.4505	21746623
1	BICF2G630714912	40.4912	21761300
1	BICF2G630714954	40.544	21780372
1	BICF2P1238594	40.588	21796250
1	BICF2P34866	40.618	21807076
1	BICF2S23110908	40.6422	21819041
1	BICF2P1438688	40.6513	21836202
1	BICF2P563895	40.6553	21843610
1	TIGRP2P16779_rs8518444	40.6701	21871341
1	BICF2P989144	40.6744	21879430
1	BICF2P168557	40.7012	21929715
1	BICF2P1288587	40.7048	21936370
1	BICF2P898095	40.7149	21955382
1	TIGRP2P16782_rs8710453	40.7203	21965461
1	BICF2P1113084	40.7287	21981158
1	BICF2G630714964	40.7447	22010415
1	BICF2P208503	40.7518	22022693
1	BICF2P1224492	40.7634	22042813
1	BICF2P737491	40.7669	22048807
1	BICF2P829748	40.7759	22064355
1	BICF2P597559	40.7835	22077596
1	BICF2P1057099	40.7858	22081449
1	BICF2P409253	40.7941	22095829
1	TIGRP2P16786_rs9133775	40.8039	22112741
1	BICF2P897761	40.8066	22117388
1	BICF2P540955	40.8139	22130094
1	BICF2P1083621	40.8203	22141172
1	BICF2P1427080	40.8273	22153238
1	BICF2P507242	40.8316	22160698
1	BICF2S22954521	40.8385	22172628
1	BICF2P1197165	40.8452	22184209
1	TIGRP2P16796_rs8980048	40.8539	22199283
1	BICF2S231429	40.864	22216640
1	TIGRP2P16807_rs9052122	40.8701	22227213
1	TIGRP2P16815_rs9100025	40.876	22237412
1	BICF2G630714968	40.8772	22239435
1	BICF2P1225994	40.8808	22245686
1	BICF2P438420	40.886	22254612
1	BICF2S23518964	40.8938	22268073
1	BICF2S23026603	40.9061	22289391
1	BICF2P95076	40.9118	22299225
1	BICF2S23010890	40.924	22320360
1	BICF2S23021320	40.9262	22324200
1	BICF2P407996	40.9412	22350043
1	BICF2S2413105	40.9523	22369210
1	BICF2P86167	40.958	22379051
1	BICF2S23451625	40.9661	22392998
1	TIGRP2P16848_rs8955685	40.9742	22407013
1	BICF2P753865	40.9781	22413819
1	BICF2G630714985	40.9853	22426246
1	BICF2G630715002	40.9923	22438340
1	BICF2G630715025	41.0002	22451953
1	BICF2P1167150	41.0086	22466579
1	BICF2P284095	41.0176	22482019
1	BICF2G630715029	41.0226	22490722
1	BICF2G630715032	41.028	22500078
1	BICF2G630715037	41.0342	22510804
1	BICF2S2291054	41.0413	22522997
1	BICF2P1057541	41.0486	22535630
1	BICF2S23453175	41.052	22541570
1	BICF2P1284504	41.0585	22552817
1	BICF2G630715088	41.0719	22575838
1	BICF2G630715114	41.0818	22593079
1	BICF2G630715122	41.0868	22601571
1	BICF2P612910	41.0915	22609813
1	BICF2S23024405	41.0989	22622582
1	BICF2G630715169	41.1113	22644033
1	BICF2P348329	41.1139	22648544
1	BICF2G630715179	41.1203	22659608
1	BICF2G630715194	41.1293	22675054
1	BICF2G630715208	41.131	22678003
1	TIGRP2P16901_rs8842380	41.1398	22693193
1	BICF2P1095628	41.1479	22707154
1	BICF2P788591	41.1531	22716126
1	BICF2P287600	41.1585	22725560
1	BICF2P278076	41.1725	22746022
1	TIGRP2P16921_rs9138076	41.1853	22749207
1	BICF2S23526960	41.2466	22764373
1	BICF2P10724	41.2703	22770218
1	BICF2G630715220	41.3215	22782898
1	BICF2G630715227	41.3794	22797226
1	BICF2P116789	41.5211	22832272
1	BICF2P765253	41.5499	22839417
1	BICF2G630715229	41.6049	22853018
1	TIGRP2P16932_rs8832082	41.6472	22863487
1	BICF2G630715241	41.7018	22876992
1	BICF2G630715255	41.7545	22890028
1	TIGRP2P16934_rs8969178	41.7883	22898389
1	BICF2G630715277	41.8411	22911447
1	BICF2P1246032	41.8883	22923140
1	BICF2G630715283	41.9521	22938932
1	BICF2G630715288	41.9603	22940960
1	BICF2P355578	41.9702	22943409
1	BICF2S22962111	42.0977	22974953
1	BICF2S23516429	42.1133	22978801
1	BICF2G630715293	42.1615	22990740
1	BICF2P872985	42.2217	23005626
1	BICF2S22962263	42.2888	23022225
1	BICF2P343528	42.3082	23027039
1	BICF2P1398938	42.3577	23039287
1	BICF2P802066	42.3875	23046656
1	BICF2P986779	42.4447	23060815
1	BICF2P1463282	42.5007	23074665
1	BICF2G630715316	42.5833	23095101
1	TIGRP2P16955_rs8609970	42.6346	23107784
1	BICF2G630715335	42.6508	23111798
1	BICF2G630715342	42.6716	23116938
1	TIGRP2P16957_rs8951988	42.7283	23130980
1	BICF2P1321333	42.77	23142170
1	BICF2G630715354	42.77	23167565
1	BICF2G630715359	42.77	23174029
1	BICF2G630715374	42.77	23194162
1	BICF2P1239941	42.77	23208771
1	BICF2P967900	42.77	23225674
1	BICF2P415044	42.77	23247741
1	BICF2G630715379	42.77	23254248
1	TIGRP2P16961_rs9025176	42.77	23266219
1	BICF2G630715394	42.77	23288581
1	BICF2G630715397	42.77	23299258
1	TIGRP2P16966_rs8787776	42.7738	23322386
1	BICF2P697771	42.7799	23342886
1	BICF2P1059685	42.7872	23367219
1	BICF2P1187622	42.7889	23373183
1	BICF2P457349	42.7936	23388925
1	TIGRP2P16976_rs9075007	42.7952	23394289
1	BICF2P214923	42.804	23423833
1	BICF2P727704	42.8066	23432345
1	TIGRP2P16985_rs8552105	42.814	23457346
1	TIGRP2P16987_rs8696649	42.8161	23464465
1	BICF2P701461	42.8225	23485731
1	BICF2P1370955	42.8289	23507296
1	BICF2S2295750	42.8326	23519867
1	BICF2S22925209	42.8357	23530024
1	BICF2P2581	42.8434	23555914
1	BICF2P815958	42.8485	23573222
1	BICF2P1167162	42.8509	23581171
1	TIGRP2P17000_rs9054278	42.8556	23596927
1	BICF2S2451719	42.856	23598403
1	BICF2P895704	42.8661	23632132
1	BICF2P962056	42.876	23665351
1	BICF2P972041	42.8782	23672770
1	BICF2P266321	42.882	23685560
1	BICF2P571844	42.8844	23693717
1	BICF2P77912	42.887	23702279
1	BICF2S23345156	42.89	23715096
1	BICF2S2307217	42.89	23725186
1	BICF2P1146952	42.8975	23742117
1	BICF2S23341996	42.9166	23757553
1	BICF2P251560	42.9362	23773262
1	BICF2S23351495	42.9547	23788153
1	BICF2P1266079	42.9659	23797181
1	BICF2P804494	42.9954	23820970
1	BICF2P153285	43.0284	23847538
1	BICF2S23635196	43.0413	23857868
1	BICF2P1013979	43.0471	23862551
1	BICF2P1127851	43.0627	23875145
1	BICF2P1273223	43.0924	23899011
1	BICF2P1209001	43.127	23926874
1	BICF2P856436	43.1435	23940149
1	BICF2P1336125	43.1862	23974550
1	G14f79S67	43.2362	24014806
1	BICF2S24412875	43.2551	24029974
1	BICF2S2394642	43.2811	24050893
1	BICF2P736024	43.2915	24059274
1	BICF2S23332523	43.3259	24087008
1	BICF2S2333879	43.3377	24096481
1	BICF2S23332886	43.3528	24108579
1	BICF2S2419977	43.3622	24116163
1	BICF2P929289	43.3757	24127077
1	BICF2S23327741	43.4272	24168492
1	BICF2P509614	43.4341	24174087
1	BICF2P349843	43.4544	24190408
1	BICF2S23915542	43.4736	24205870
1	BICF2P1410756	43.4835	24213788
1	BICF2P130851	43.5305	24251679
1	BICF2S23750897	43.5463	24264350
1	BICF2P1313790	43.5501	24267395
1	BICF2P580329	43.6055	24311994
1	BICF2P1013714	43.6317	24333128
1	BICF2P336625	43.6343	24335200
1	BICF2P914703	43.6598	24355733
1	BICF2P914697	43.6623	24357768
1	BICF2P64506	43.6764	24369069
1	BICF2P663230	43.6982	24386672
1	TIGRP2P17044_rs8716029	43.7062	24393064
1	TIGRP2P17048_rs8850414	43.7217	24405525
1	BICF2P1003867	43.7429	24422631
1	TIGRP2P17059_rs8886848	43.7574	24434313
1	TIGRP2P17063_rs9202288	43.7679	24442774
1	BICF2P21190	43.7839	24455637
1	BICF2S2342471	43.8048	24472422
1	BICF2P222001	43.8228	24486948
1	BICF2P572030	43.8538	24511884
1	BICF2P313624	43.8737	24527922
1	BICF2S23239350	43.8865	24538208
1	BICF2P116755	43.9099	24557081
1	BICF2P863862	43.932	24574819
1	BICF2S2397357	43.9479	24587642
1	BICF2P793381	43.9676	24603509
1	TIGRP2P17079_rs8529969	43.9902	24621687
1	BICF2S23241120	44.015	24641674
1	BICF2S23720055	44.0496	24669493
1	TIGRP2P17089_rs8840079	44.0794	24693498
1	BICF2P928166	44.1404	24742590
1	BICF2P373354	44.1493	24749705
1	BICF2P757392	44.1732	24769005
1	BICF2P1430501	44.1786	24773344
1	BICF2P321041	44.1979	24788825
1	BICF2P1409861	44.2089	24797716
1	BICF2P550254	44.2234	24809430
1	BICF2S23426242	44.2435	24825539
1	BICF2S23330661	44.2612	24839849
1	BICF2P419907	44.2857	24859545
1	TIGRP2P17125_rs8941216	44.3004	24871375
1	BICF2P812795	44.3187	24886126
1	BICF2P317022	44.3421	24904961
1	BICF2P789154	44.3583	24917974
1	BICF2P678656	44.3674	24925305
1	BICF2S22939627	44.3865	24940691
1	BICF2P1209876	44.391	24944334
1	BICF2P556351	44.4103	24959797
1	BICF2P556348	44.4109	24960316
1	BICF2S23510354	44.4222	24969414
1	BICF2P560946	44.436	24980538
1	BICF2S23444701	44.4577	24997952
1	BICF2P270859	44.465	25003827
1	BICF2P892261	44.4785	25014713
1	BICF2P945211	44.4944	25034945
1	BICF2P585237	44.4958	25038375
1	BICF2S22930824	44.5006	25050104
1	BICF2P570525	44.5117	25077461
1	BICF2S2394301	44.5119	25078116
1	BICF2S23634186	44.5139	25082954
1	BICF2S23251261	44.5183	25093841
1	TIGRP2P17171_rs8722368	44.5301	25123085
1	BICF2P807085	44.5333	25130763
1	BICF2P504694	44.5397	25146731
1	TIGRP2P17186_rs8996050	44.5414	25150760
1	BICF2P1155251	44.5468	25164147
1	BICF2P708623	44.5562	25187290
1	BICF2P1036256	44.566	25211577
1	TIGRP2P17199_rs8966927	44.57	25221428
1	BICF2P694297	44.5779	25240944
1	BICF2P1333923	44.5885	25267285
1	BICF2S23611572	44.5943	25281345
1	BICF2S23147386	44.599	25292950
1	BICF2S23147383	44.599	25293072
1	BICF2P988426	44.6066	25311844
1	BICF2P864879	44.6131	25327945
1	BICF2G630715425	44.6186	25341471
1	BICF2P227551	44.6235	25353668
1	BICF2P748505	44.628	25364678
1	BICF2P735889	44.6319	25374383
1	TIGRP2P17211_rs8916416	44.6346	25380943
1	BICF2S23123355	44.6398	25393819
1	BICF2P1200623	44.647	25411601
1	BICF2S23333471	44.6491	25416626
1	BICF2P431438	44.6546	25430434
1	BICF2P667035	44.6558	25433398
1	TIGRP2P17237_rs8933516	44.6589	25441039
1	BICF2P1052320	44.6608	25445513
1	BICF2P300236	44.6631	25451371
1	BICF2P1282987	44.6648	25455497
1	BICF2P980143	44.6666	25459880
1	BICF2P1048615	44.6711	25471148
1	BICF2S22935701	44.6767	25484912
1	BICF2P576323	44.6789	25490435
1	BICF2P633763	44.681	25495415
1	BICF2P162730	44.6832	25500986
1	BICF2P603100	44.6866	25509406
1	BICF2P1209047	44.6933	25525791
1	BICF2S2398127	44.6995	25541067
1	BICF2P188992	44.7099	25566772
1	BICF2P947428	44.7162	25582318
1	BICF2S23422558	44.7229	25598884
1	BICF2P708339	44.7266	25608169
1	BICF2S2454320	44.7281	25611906
1	BICF2P1054180	44.7324	25622396
1	TIGRP2P17293_rs8572285	44.737	25633632
1	BICF2P57650	44.7419	25645746
1	TIGRP2P17321_rs8841781	44.7468	25658056
1	BICF2P1047026	44.7525	25671957
1	BICF2S23548131	44.7564	25681686
1	TIGRP2P17336_rs8925170	44.7623	25696279
1	TIGRP2P17344_rs8865764	44.7665	25706686
1	TIGRP2P17362_rs9115889	44.7715	25718943
1	BICF2P336857	44.7716	25719178
1	BICF2P841789	44.7747	25726772
1	BICF2P115553	44.7828	25746919
1	TIGRP2P17376_rs8899111	44.7865	25755827
1	BICF2S2453431	44.7896	25763697
1	BICF2P1302500	44.7931	25772199
1	BICF2S23155554	44.801	25791811
1	TIGRP2P17393_rs8724204	44.8048	25801072
1	BICF2P321749	44.8081	25809368
1	BICF2P914059	44.8118	25818543
1	BICF2P618957	44.8174	25832265
1	BICF2S22924448	44.8211	25841408
1	TIGRP2P17422_rs8791254	44.8301	25863517
1	BICF2S23158753	44.8405	25889236
1	BICF2S2307677	44.8441	25898096
1	BICF2P1229239	44.8494	25911254
1	BICF2P660010	44.8556	25926432
1	BICF2P495736	44.867	25954659
1	BICF2S2322928	44.8709	25964395
1	BICF2S23522883	44.8723	25967792
1	BICF2P611262	44.8779	25981694
1	BICF2P613102	44.882	25991718
1	BICF2S23616573	44.8895	26010190
1	BICF2S23214892	44.8993	26021213
1	BICF2P80312	44.9076	26029991
1	BICF2P568831	44.92	26042954
1	BICF2P435184	44.9257	26048968
1	BICF2S2377633	44.9519	26076555
1	TIGRP2P17474_rs8805327	44.9667	26092117
1	BICF2S23527626	44.9723	26097910
1	BICF2P327379	44.9849	26111144
1	BICF2P136634	45.0048	26132052
1	BICF2S23238220	45.0127	26140346
1	BICF2S23642345	45.0269	26155282
1	BICF2P1312108	45.0343	26163126
1	BICF2P795809	45.0491	26178582
1	BICF2P395048	45.063	26193220
1	BICF2P1387646	45.0841	26215386
1	TIGRP2P17514_rs8550265	45.0841	26215408
1	BICF2P305122	45.0896	26221219
1	BICF2P1470220	45.1039	26236271
1	BICF2P1389936	45.1107	26243359
1	BICF2P543716	45.1215	26254726
1	BICF2P718002	45.1368	26270767
1	BICF2P1446571	45.1434	26277748
1	BICF2P94046	45.1557	26290592
1	BICF2P291553	45.167	26302475
1	BICF2P30700	45.1792	26315375
1	BICF2P1342706	45.1807	26316940
1	BICF2P1342708	45.1814	26317612
1	BICF2P597923	45.1874	26323928
1	TIGRP2P17586_rs9097220	45.1951	26332055
1	TIGRP2P17593_rs8591336	45.2019	26339177
1	BICF2P1218551	45.2108	26348548
1	BICF2P1379240	45.2228	26361171
1	BICF2P1256123	45.2535	26393373
1	BICF2P858423	45.265	26405487
1	BICF2S23152929	45.2847	26426237
1	BICF2S22935806	45.2942	26436187
1	BICF2S23632260	45.3005	26442781
1	TIGRP2P17614_rs8918615	45.3113	26454083
1	BICF2S2375452	45.3341	26478142
1	TIGRP2P17632_rs9227617	45.3404	26484736
1	BICF2P1182159	45.3689	26514690
1	BICF2S23634487	45.3803	26526601
1	BICF2S2293066	45.384	26530524
1	TIGRP2P17660_rs8986102	45.399	26546282
1	BICF2P1101627	45.4067	26554408
1	TIGRP2P17667_rs8855930	45.415	26563060
1	BICF2P878699	45.4153	26563392
1	BICF2P513740	45.4186	26566844
1	BICF2P280683	45.432	26580990
1	BICF2P273562	45.4427	26592169
1	TIGRP2P17697_rs9034515	45.4602	26610596
1	TIGRP2P17699_rs8654280	45.4622	26612725
1	TIGRP2P17703_rs8968872	45.4754	26626578
1	TIGRP2P17708_rs8540808	45.4933	26645342
1	TIGRP2P17710_rs8808553	45.4981	26650385
1	BICF2S23245609	45.5041	26656718
1	BICF2P489911	45.5129	26665907
1	BICF2P646699	45.5196	26672978
1	BICF2S23122749	45.5292	26683117
1	BICF2P96122	45.5467	26701477
1	BICF2P326270	45.5514	26706454
1	BICF2P864792	45.5694	26725286
1	BICF2P1456437	45.5766	26732888
1	BICF2P1387961	45.5812	26737733
1	BICF2P1005323	45.592	26749109
1	BICF2P617553	45.6196	26778104
1	BICF2S22959028	45.6263	26785145
1	BICF2P787778	45.6447	26804484
1	TIGRP2P17768_rs8697988	45.6474	26807323
1	BICF2P1159715	45.6476	26807519
1	BICF2P746922	45.6682	26829107
1	BICF2P266322	45.6738	26835022
1	BICF2P342466	45.6836	26845341
1	BICF2P38366	45.6911	26852602
1	BICF2P131444	45.7165	26865329
1	BICF2P182997	45.7889	26901679
1	BICF2P1352939	45.8073	26910920
1	BICF2P1066402	45.8354	26925016
1	BICF2P1136395	45.8534	26934050
1	BICF2P404381	45.8846	26949752
1	BICF2P476925	45.9294	26972212
1	BICF2P778856	45.9558	26985480
1	BICF2P770352	45.9746	26994909
1	BICF2P1415237	46.0065	27010905
1	BICF2P31057	46.0135	27014445
1	BICF2P109947	46.0488	27032182
1	BICF2P780201	46.058	27036776
1	BICF2S2327284	46.0954	27055561
1	BICF2P478548	46.1106	27063165
1	BICF2P1266261	46.1311	27073487
1	BICF2P808960	46.1589	27087454
1	BICF2P39743	46.1777	27096867
1	BICF2P238459	46.1989	27107528
1	BICF2S22937618	46.2146	27115392
1	BICF2S2323172	46.2232	27119739
1	TIGRP2P17803_rs8957491	46.2415	27128900
1	BICF2P1248996	46.3223	27173712
1	BICF2P746146	46.3289	27189434
1	BICF2P670473	46.3354	27204914
1	BICF2P164914	46.3397	27215209
1	BICF2S23615697	46.34	27215815
1	BICF2P887554	46.3432	27223580
1	TIGRP2P17861_rs8712869	46.3511	27242129
1	BICF2P1283451	46.3556	27252849
1	BICF2P508912	46.3704	27288008
1	TIGRP2P17893_rs9237063	46.3768	27303405
1	TIGRP2P17898_rs9244221	46.3889	27332052
1	BICF2P1396496	46.3978	27353247
1	BICF2P403360	46.4037	27367222
1	TIGRP2P17917_rs9241698	46.4066	27374040
1	BICF2P29694	46.4069	27374893
1	BICF2P1121391	46.4102	27382656
1	BICF2P1140956	46.4156	27395419
1	BICF2P491494	46.425	27417797
1	BICF2P674878	46.4378	27448250
1	BICF2P871223	46.442	27458167
1	BICF2S2364433	46.4481	27472832
1	BICF2S23614279	46.4486	27473960
1	BICF2P950639	46.4588	27498218
1	BICF2P1358821	46.4751	27536921
1	BICF2S22929236	46.4792	27546684
1	BICF2P753060	46.4844	27558974
1	BICF2P672688	46.4935	27580697
1	BICF2P145622	46.4976	27590471
1	BICF2P22721	46.5159	27633840
1	TIGRP2P17956_rs8846836	46.5189	27641109
1	BICF2P281121	46.5241	27653343
1	BICF2P170125	46.5258	27657292
1	BICF2S22933315	46.5352	27679849
1	BICF2P836026	46.537	27683918
1	TIGRP2P17997_rs9161652	46.5407	27692820
1	BICF2P368321	46.5519	27719336
1	BICF2P649420	46.5564	27730188
1	BICF2S23243385	46.5634	27746854
1	BICF2P620453	46.5668	27754874
1	BICF2P1330507	46.5695	27761277
1	TIGRP2P18057_rs9175538	46.5751	27774554
1	BICF2P871082	46.6	27821981
1	BICF2P962739	46.6268	27854093
1	BICF2P730278	46.65	27881943
1	TIGRP2P18091_rs9135091	46.6591	27892827
1	BICF2P1272208	46.6726	27909001
1	BICF2S22920310	46.6783	27915778
1	BICF2P970147	46.6895	27929176
1	BICF2P238715	46.6952	27936022
1	BICF2P626692	46.7032	27945668
1	BICF2P1382837	46.7119	27956116
1	BICF2P935861	46.7182	27963608
1	BICF2P176852	46.7329	27981273
1	BICF2S2313247	46.7486	28000046
1	BICF2P252854	46.7541	28006648
1	BICF2P695568	46.7645	28019148
1	TIGRP2P18142_rs9093042	46.772	28028117
1	BICF2P488457	46.783	28041296
1	TIGRP2P18148_rs9090040	46.7949	28055528
1	BICF2P642679	46.817	28082024
1	BICF2P822062	46.8204	28086090
1	TIGRP2P18159_rs9179649	46.8282	28095479
1	TIGRP2P18162_rs8546859	46.8452	28115831
1	BICF2P445620	46.8462	28117042
1	TIGRP2P18165_rs9079841	46.8484	28119704
1	BICF2P1261840	46.8623	28136330
1	BICF2P770471	46.8654	28140003
1	BICF2P192035	46.8726	28148706
1	BICF2P95142	46.8834	28161566
1	BICF2P735708	46.8851	28163610
1	BICF2P235331	46.9145	28198882
1	TIGRP2P18186_rs9139000	46.9265	28213319
1	BICF2P507939	46.9624	28256360
1	BICF2S23044886	46.9805	28277976
1	BICF2P19923	46.9855	28283988
1	BICF2S23151346	46.9946	28294921
1	BICF2P680865	47.0046	28306937
1	BICF2P505720	47.0187	28323825
1	BICF2S23745469	47.0201	28325506
1	BICF2S23547999	47.0468	28357417
1	TIGRP2P18216_rs9089672	47.0559	28368399
1	BICF2P609050	47.0729	28388778
1	BICF2P749396	47.0795	28396613
1	BICF2P167452	47.0871	28405797
1	BICF2P680416	47.0962	28416595
1	BICF2P307158	47.128	28454774
1	TIGRP2P18250_rs9019380	47.1357	28463997
1	BICF2P532348	47.1497	28480809
1	BICF2S23016234	47.1593	28492328
1	BICF2P513484	47.1661	28500446
1	BICF2P1042201	47.1788	28515683
1	BICF2P1042202	47.1798	28516830
1	BICF2P3694	47.1841	28521995
1	BICF2P295909	47.193	28532622
1	BICF2P1347877	47.2049	28546959
1	BICF2P859065	47.2181	28562712
1	BICF2S23914759	47.2358	28583975
1	BICF2P534512	47.2493	28600214
1	BICF2S23639269	47.2508	28601915
1	TIGRP2P18272_rs8945373	47.2633	28616931
1	BICF2P482758	47.2877	28646222
1	BICF2P179617	47.2976	28658084
1	TIGRP2P18335_rs8944574	47.3116	28674804
1	BICF2P729748	47.3173	28681690
1	BICF2P228800	47.329	28695675
1	TIGRP2P18356_rs9196916	47.3398	28708659
1	TIGRP2P18436_rs9229021	47.3595	28732291
1	BICF2P572054	47.3702	28745000
1	BICF2P1350910	47.375	28750805
1	BICF2P1159509	47.4223	28807549
1	BICF2S22920343	47.4409	28829803
1	BICF2P578621	47.4454	28835145
1	BICF2S23242684	47.4475	28837729
1	TIGRP2P18458_rs8729145	47.4661	28860005
1	TIGRP2P18465_rs9049550	47.4785	28874913
1	BICF2P831459	47.4899	28888540
1	BICF2P1159228	47.5046	28906156
1	TIGRP2P18485_rs9026230	47.5089	28911293
1	BICF2P153028	47.5214	28926306
1	BICF2P969313	47.5312	28938070
1	BICF2S23223288	47.5399	28948465
1	BICF2S2368997	47.5562	28967958
1	BICF2P1127399	47.5579	28969967
1	BICF2P978174	47.5963	29016008
1	BICF2S23327581	47.6079	29029898
1	BICF2P608397	47.623	29048077
1	TIGRP2P18522_rs8991242	47.6241	29049332
1	BICF2P145081	47.6349	29062348
1	BICF2P739304	47.6507	29081246
1	BICF2P1196969	47.6595	29091732
1	TIGRP2P18549_rs8877470	47.6649	29098188
1	BICF2P1004684	47.6741	29109306
1	TIGRP2P18560_rs8968769	47.6874	29125181
1	TIGRP2P18562_rs9006844	47.6929	29131783
1	BICF2P112678	47.701	29141474
1	BICF2S23720329	47.7137	29156678
1	TIGRP2P18583_rs8963033	47.7344	29181575
1	TIGRP2P18586_rs8746233	47.7443	29193391
1	BICF2P1031161	47.7561	29207601
1	BICF2P350944	47.7645	29217613
1	TIGRP2P18606_rs8693206	47.7749	29230069
1	TIGRP2P18613_rs9202115	47.7864	29243863
1	BICF2S22929941	47.7873	29244899
1	BICF2P113807	47.8005	29260748
1	TIGRP2P18640_rs8637455	47.8138	29276730
1	BICF2P1281735	47.8229	29287587
1	BICF2S23147938	47.832	29298561
1	BICF2S2349447	47.8361	29303422
1	BICF2S23346193	47.854	29324905
1	BICF2P708562	47.8582	29329972
1	BICF2P540510	47.8699	29343952
1	BICF2P289000	47.8751	29350122
1	TIGRP2P18681_rs8819369	47.8891	29366949
1	BICF2P715633	47.8986	29378280
1	BICF2P194937	47.9024	29382887
1	TIGRP2P18697_rs8681113	47.9125	29394980
1	BICF2P186600	47.9213	29405586
1	BICF2P848519	47.9341	29420845
1	BICF2P1096901	47.9522	29442608
1	BICF2P270493	47.954	29444774
1	BICF2P384238	47.9598	29451712
1	BICF2P377158	47.9723	29466715
1	BICF2P754027	47.9949	29493709
1	BICF2P237190	48.0161	29519200
1	BICF2P1054089	48.019	29522599
1	BICF2P378388	48.0352	29542070
1	BICF2P1028887	48.0443	29552991
1	BICF2P104206	48.0503	29560184
1	BICF2P179005	48.0888	29606320
1	BICF2P564434	48.1032	29623507
1	BICF2P383824	48.1068	29627919
1	TIGRP2P18720_rs8770839	48.1157	29638584
1	BICF2S2343850	48.1411	29668952
1	BICF2P164200	48.1548	29685424
1	BICF2S2342031	48.1764	29711334
1	BICF2P981635	48.1915	29729327
1	BICF2P747716	48.2039	29744296
1	BICF2P1405357	48.2209	29764668
1	BICF2P1164085	48.2296	29775073
1	BICF2P806301	48.2385	29785710
1	TIGRP2P18760_rs9010994	48.2528	29802820
1	TIGRP2P18772_rs8491774	48.2621	29813970
1	BICF2P363522	48.2688	29822025
1	BICF2P218761	48.2856	29842206
1	BICF2P855768	48.2943	29852581
1	TIGRP2P18790_rs8931387	48.2955	29854079
1	BICF2S23763366	48.3145	29876777
1	BICF2P694060	48.316	29878632
1	BICF2P142422	48.3283	29893347
1	BICF2P1433886	48.3357	29902244
1	BICF2P377081	48.3459	29914412
1	BICF2P377078	48.3462	29914809
1	BICF2P1330354	48.3517	29921386
1	TIGRP2P18815_rs8589232	48.3535	29923565
1	BICF2P1090887	48.3795	29940321
1	TIGRP2P18833_rs8646924	48.4579	29976479
1	BICF2S22964728	48.4763	29984965
1	BICF2S23116581	48.4808	29987021
1	BICF2P733884	48.4825	29987840
1	BICF2P53922	48.4985	29995203
1	BICF2P53921	48.4987	29995294
1	TIGRP2P18839_rs9045635	48.517	30003724
1	BICF2P1326699	48.5558	30021615
1	BICF2P73644	48.5918	30038225
1	BICF2P34858	48.6163	30049502
1	TIGRP2P819_rs8979721	48.6641	30071570
1	BICF2P956880	48.6728	30075605
1	TIGRP2P838_rs8650510	48.6972	30088998
1	BICF2P60083	48.7179	30104772
1	BICF2P405685	48.7263	30111154
1	BICF2P865928	48.7308	30114589
1	BICF2S23411231	48.7394	30121069
1	TIGRP2P868_rs8587119	48.7748	30148033
1	TIGRP2P871_rs8681644	48.7829	30154227
1	BICF2P415787	48.8045	30170598
1	BICF2S2327345	48.8159	30179278
1	BICF2S23323455	48.8415	30198786
1	BICF2P859260	48.8863	30228935
1	BICF2S23112732	48.8998	30237754
1	BICF2P162496	48.9164	30248574
1	BICF2S22913108	48.9404	30264259
1	BICF2P1008811	48.962	30278308
1	BICF2P744008	48.9987	30302286
1	TIGRP2P904_rs9168447	49.0233	30318307
1	BICF2P1167327	49.0348	30325841
1	BICF2S2379011	49.0562	30339791
1	BICF2P229464	49.0955	30365419
1	BICF2P1131127	49.1055	30371971
1	BICF2P1349635	49.1424	30396005
1	BICF2P304995	49.1584	30406485
1	BICF2P395928	49.1897	30426935
1	BICF2P695172	49.1988	30432836
1	BICF2S2305511	49.2281	30451976
1	TIGRP2P953_rs9088120	49.254	30468859
1	BICF2S23131087	49.2936	30496648
1	BICF2S23341762	49.3031	30508097
1	BICF2S23341763	49.3032	30508122
1	BICF2S23124613	49.3076	30513442
1	BICF2S23437590	49.3209	30529389
1	BICF2S23125839	49.3342	30545309
1	BICF2S23722397	49.343	30555843
1	BICF2P1370706	49.3563	30571767
1	BICF2P299445	49.3642	30581323
1	TIGRP2P983_rs8538935	49.3778	30597583
1	BICF2S23523710	49.3827	30603454
1	BICF2P483954	49.3907	30613026
1	TIGRP2P992_rs8745765	49.4097	30635832
1	TIGRP2P999_rs8916154	49.4477	30654565
1	BICF2S2346124	49.4695	30659597
1	BICF2S2301136	49.5209	30671468
1	BICF2P546156	49.5787	30684839
[truncated: 161,524 more rows]
