# Supplementary material for: An Inversion Disrupting FAM134B Is Associated with Sensory Neuropathy in the Border Collie Dog Breed
Source: G3 (Bethesda). 2016 Aug 15;6(9):2687–92. doi: 10.1534/g3.116.027896 (PMC5015927; doi:10.1534/g3.116.027896)
Supplement: Supplemental Material [file supp_g3.116.027896_TableS2.xlsx]

## Sheet: Sheet1
Primer name	Primer sequence	Size	Location (CanFam3.1)
FAM134b_ex1a_F	GGGCTGACGTCACCAGGG
FAM134b_ex1a_R	GAGCCGGGCATCCCTCC	186	n/a
FAM134b_ex1b_F	CGCGAAGATGGCGAGCC
FAM134b_ex1b_R	CGAGCAGCCAGCTCACCG	188	n/a
FAM134b_ex1c_F	GGAGGGATGCCCGGCTC
FAM134b_ex1c_R	CTTCCAGCTCAGGAGCTCGTC	202	n/a
FAM134b_ex1d_F	CGGTGAGCTGGCTGCTCG
FAM134b_ex1d_R	GCTCACCAGAACAGCAGGTTG	127	n/a
FAM134b_ex1e_F	GACGAGCTCCTGAGCTGGAAG
FAM134b_ex1e_R	CGCGCCCCAAGGTCAC	119	n/a
FAM134B_2_F	gcttgcatgagagagactgtg
FAM134B_2_R	GGTTAATATGCCTACGCGAAA	412	chr4:86836207-86836618
FAM134B_3_F	CCACCTTGATTCCCAGGAG
FAM134B_3_R	TGGACATCTCAGAGGCTCAGT	427	chr4:86840804-86841230
FAM134B_alt_1_F	GGTGACACCTTCTCACACCAC
FAM134B_alt_1_R	GGGTTGCATTCTTCCTTCTTT	474	chr4:86886319-86886792
FAM134B_4_F	gctgaaacaacgaatGTTGA
FAM134B_4_R	TCTGGCTGATAAGACCAATCAC	477	chr4:86911596-86912072
FAM134B_5_F	GTTCTCTTGCATCTGGCAGTC
FAM134B_5_R	CTCATCCCTCCTCTTCCAAAC	463	chr4:86914240-86914702
FAM134B_6_F	AGTGCTCTAGCTACGGGAGGA
FAM134B_6_R	GGCAAAGGCTACATTACTTTCAG	468	chr4:86916362-86916829
FAM134B_7_F	ATATGGACCATTTCCCTTGGA
FAM134B_7_R	TTCAATCACCTTCGAGAAGCA	360	chr4:86917303-86917662
FAM134B_8_F	GTATGGAGCCTGCAAAGGATT
FAM134B_8_R	tttggcttccttcacttagca	380	chr4:86917699-86918078
FAM134B_9.1_F	GCCTAGAGGGTTCCGATTACA
FAM134B_9.1_R	TGGTCTTGTGAGAGTCCCAAC	529	chr4:86920524-86921052
FAM134B_9.2_F	TGTAGAAAATGGCATGGGAAC
FAM134B_9.2_R	TTGGTAGTTTTCTCTGTGCTGTG	483	chr4:86920681-86921163
